# Supplementary material for: A six-inhibitor culture medium for improving naïve-type pluripotency of porcine pluripotent stem cells
Source: Cell Death Discov. 2019 Jun 17;5:104. doi: 10.1038/s41420-019-0184-4 (PMC6579764; doi:10.1038/s41420-019-0184-4)
Supplement: Supplementary file 4 — Supplementary Table 5 [file 41420_2019_184_MOESM4_ESM.xlsx]

## Sheet: primary vs F_log2fc3
pESCLC-Primary vs pESCLC-F_deseq2_log2fc3_padj0.05
	baseMean	log2FoldChange	lfcSE	stat	pvalue	padj
ENSSSCG00000014310	3045.59	6.82538	0.278599	24.4989	1.51578e-132	2.20849e-128
ENSSSCG00000011640	2236.35	-3.75137	0.21607	-17.3618	1.60679e-67	1.17054e-63
ENSSSCG00000012680	19562.5	-3.30752	0.215095	-15.377	2.33495e-53	1.13401e-49
ENSSSCG00000006472	1194.41	5.56726	0.368255	15.1179	1.23323e-51	4.49204e-48
ENSSSCG00000012832	336.048	4.84145	0.333951	14.4975	1.25695e-47	3.66276e-44
ENSSSCG00000015774	455.323	3.7142	0.274396	13.5359	9.5963e-42	2.3303e-38
ENSSSCG00000025535	308.718	5.62076	0.431141	13.0369	7.54195e-39	1.5698e-35
ENSSSCG00000016763	249.754	4.23993	0.345197	12.2826	1.12268e-34	2.04468e-31
ENSSSCG00000004252	2198.62	-3.12448	0.256901	-12.1622	4.94219e-34	8.00086e-31
ENSSSCG00000015398	255.169	5.4013	0.450025	12.0022	3.45854e-33	5.03909e-30
ENSSSCG00000010959	275.827	3.97421	0.335335	11.8515	2.11412e-32	2.80025e-29
ENSSSCG00000004932	643.052	3.72614	0.321069	11.6054	3.86697e-31	4.33398e-28
ENSSSCG00000008997	500.644	-3.29586	0.285874	-11.5291	9.41716e-31	9.80057e-28
ENSSSCG00000039926	193.557	5.05111	0.440399	11.4694	1.88017e-30	1.82627e-27
ENSSSCG00000039025	362.931	5.28072	0.463292	11.3983	4.26548e-30	3.65577e-27
ENSSSCG00000035595	449.186	3.63594	0.322676	11.2681	1.88651e-29	1.52703e-26
ENSSSCG00000012551	3672.96	-3.27719	0.302407	-10.837	2.29871e-27	1.67461e-24
ENSSSCG00000006693	1402.4	-3.59997	0.333558	-10.7926	3.72921e-27	2.58736e-24
ENSSSCG00000035524	218.353	5.5907	0.523393	10.6816	1.24056e-26	8.21588e-24
ENSSSCG00000004829	523.82	3.652	0.347965	10.4953	9.07903e-26	5.75137e-23
ENSSSCG00000015396	366.319	3.51313	0.34868	10.0755	7.08875e-24	3.68868e-21
ENSSSCG00000006153	169.783	4.18224	0.424479	9.85264	6.67656e-23	3.35439e-20
ENSSSCG00000002720	261.166	-3.88229	0.397969	-9.75525	1.75165e-22	7.97547e-20
ENSSSCG00000010474	221.997	5.13038	0.536311	9.56606	1.11055e-21	4.75905e-19
ENSSSCG00000025592	293.313	3.41188	0.361551	9.43679	3.84368e-21	1.60007e-18
ENSSSCG00000014894	228.929	3.21816	0.360681	8.92246	4.56038e-19	1.70371e-16
ENSSSCG00000001213	179.952	-7.89963	0.908816	-8.69222	3.55422e-18	1.26305e-15
ENSSSCG00000039161	179.726	3.04136	0.353831	8.5955	8.29019e-18	2.80903e-15
ENSSSCG00000010322	248.473	3.6615	0.433609	8.44424	3.06041e-17	9.90892e-15
ENSSSCG00000000915	143.371	7.59346	0.910372	8.34105	7.36346e-17	2.1895e-14
ENSSSCG00000008727	284.013	4.32264	0.532455	8.11831	4.72737e-16	1.35054e-13
ENSSSCG00000039522	110.444	4.75081	0.601392	7.89969	2.79598e-15	7.68631e-13
ENSSSCG00000040973	88.1512	5.45012	0.696235	7.82799	4.95713e-15	1.28974e-12
ENSSSCG00000037015	141.23	3.12243	0.39944	7.81701	5.40908e-15	1.38264e-12
ENSSSCG00000010312	179.685	-3.363	0.435295	-7.72579	1.11165e-14	2.65521e-12
ENSSSCG00000024494	77.2807	4.92751	0.662756	7.43489	1.04658e-13	2.31041e-11
ENSSSCG00000025588	98.3729	3.96892	0.540386	7.34461	2.06358e-13	4.42152e-11
ENSSSCG00000033321	86.4018	3.90206	0.536426	7.27417	3.48551e-13	7.15267e-11
ENSSSCG00000009488	162.398	3.09291	0.425652	7.26627	3.69542e-13	7.37566e-11
ENSSSCG00000015733	78.8397	4.68555	0.657638	7.12483	1.04213e-12	1.89244e-10
ENSSSCG00000026520	207.327	-3.40728	0.479174	-7.11075	1.15415e-12	2.05072e-10
ENSSSCG00000010512	179.452	3.05506	0.430228	7.10103	1.23832e-12	2.17377e-10
ENSSSCG00000005095	87.248	3.78379	0.537024	7.04585	1.84327e-12	3.1972e-10
ENSSSCG00000015250	100.774	3.33168	0.476724	6.9887	2.77447e-12	4.75577e-10
ENSSSCG00000024043	131.645	3.06641	0.441663	6.94286	3.84228e-12	6.22022e-10
ENSSSCG00000036932	261.209	10.049	1.46705	6.84977	7.39672e-12	1.17142e-09
ENSSSCG00000011727	113.111	4.88717	0.715191	6.83337	8.2941e-12	1.29941e-09
ENSSSCG00000004013	68.5123	4.2388	0.621672	6.81839	9.20645e-12	1.427e-09
ENSSSCG00000039875	127.962	4.88451	0.7185	6.7982	1.05934e-11	1.6247e-09
ENSSSCG00000021920	71.7664	5.57724	0.82177	6.78686	1.14603e-11	1.72141e-09
ENSSSCG00000001798	104.261	10.1683	1.50405	6.76065	1.37372e-11	2.04235e-09
ENSSSCG00000027941	112.265	4.30138	0.637426	6.74805	1.49841e-11	2.20523e-09
ENSSSCG00000000983	93.8312	-3.28026	0.488688	-6.71237	1.91489e-11	2.79e-09
ENSSSCG00000023686	132.695	-3.39431	0.5089	-6.66991	2.55964e-11	3.51829e-09
ENSSSCG00000000418	413.499	7.5343	1.13014	6.66667	2.61664e-11	3.56303e-09
ENSSSCG00000038221	93.7099	-4.67235	0.709812	-6.58252	4.62554e-11	6.12674e-09
ENSSSCG00000012527	87.429	3.85181	0.585913	6.57404	4.89695e-11	6.4278e-09
ENSSSCG00000007499	81.5428	7.36466	1.13499	6.48877	8.65412e-11	1.12581e-08
ENSSSCG00000001036	81.8273	3.3343	0.516844	6.45128	1.10913e-10	1.41754e-08
ENSSSCG00000003736	58.2717	5.86454	0.924032	6.34668	2.20009e-10	2.62749e-08
ENSSSCG00000009148	101.28	4.63396	0.731558	6.33437	2.38307e-10	2.80011e-08
ENSSSCG00000026404	55.7939	6.22049	0.997318	6.23722	4.45429e-10	5.06267e-08
ENSSSCG00000012182	107.515	4.62268	0.744249	6.21119	5.25846e-10	5.80423e-08
ENSSSCG00000012667	71.8104	3.54346	0.571855	6.19644	5.77532e-10	6.27958e-08
ENSSSCG00000015126	74.4967	7.23273	1.192	6.06772	1.2974e-09	1.26866e-07
ENSSSCG00000026422	58.0088	-5.80912	0.969376	-5.99263	2.06471e-09	1.95343e-07
ENSSSCG00000031080	85.6303	6.42579	1.09024	5.8939	3.77188e-09	3.39236e-07
ENSSSCG00000009361	160.497	3.39062	0.579069	5.8553	4.76146e-09	4.17919e-07
ENSSSCG00000040919	88.78	3.21356	0.555646	5.78347	7.31764e-09	6.30876e-07
ENSSSCG00000015513	66.3973	5.72536	0.99819	5.73574	9.70854e-09	8.08305e-07
ENSSSCG00000037684	46.0294	5.93818	1.04487	5.68316	1.3223e-08	1.09401e-06
ENSSSCG00000006289	82.3363	7.37728	1.30031	5.67348	1.39924e-08	1.14534e-06
ENSSSCG00000024476	58.9641	3.53332	0.625524	5.64857	1.61786e-08	1.31688e-06
ENSSSCG00000025698	105.408	-3.38516	0.607895	-5.56866	2.56701e-08	2.01082e-06
ENSSSCG00000010556	44.6611	4.09897	0.743689	5.51167	3.55442e-08	2.72568e-06
ENSSSCG00000031590	56.726	6.83612	1.24856	5.47519	4.37048e-08	3.33392e-06
ENSSSCG00000023396	97.4754	8.6265	1.57676	5.47101	4.47466e-08	3.39562e-06
ENSSSCG00000003218	76.6572	3.57554	0.663447	5.38935	7.07144e-08	5.17743e-06
ENSSSCG00000015445	70.6117	3.52187	0.653785	5.3869	7.1685e-08	5.22225e-06
ENSSSCG00000009022	34.626	8.57886	1.63076	5.26065	1.43549e-07	9.95957e-06
ENSSSCG00000017533	53.5989	4.70573	0.896253	5.25045	1.51728e-07	1.03303e-05
ENSSSCG00000001523	64.4187	8.02506	1.53118	5.24111	1.59617e-07	1.08168e-05
ENSSSCG00000040728	48.9763	3.95633	0.756384	5.23059	1.68971e-07	1.13452e-05
ENSSSCG00000021902	591.013	6.08293	1.1673	5.21109	1.87732e-07	1.2321e-05
ENSSSCG00000000916	61.0375	4.17709	0.813085	5.13734	2.7866e-07	1.78858e-05
ENSSSCG00000009457	70.0708	3.09032	0.60237	5.13027	2.89328e-07	1.84891e-05
ENSSSCG00000002476	601.536	-4.8055	0.940002	-5.11222	3.18389e-07	2.02573e-05
ENSSSCG00000004663	60.9825	3.09407	0.606021	5.10556	3.2982e-07	2.08029e-05
ENSSSCG00000017894	56.0659	3.37315	0.661187	5.10166	3.36694e-07	2.1145e-05
ENSSSCG00000036609	49.9287	6.05606	1.21308	4.99228	5.96711e-07	3.59259e-05
ENSSSCG00000029260	63.5008	3.57306	0.71733	4.98106	6.32366e-07	3.76064e-05
ENSSSCG00000002669	42.8008	3.75005	0.754662	4.96917	6.72389e-07	3.9824e-05
ENSSSCG00000015985	46.6294	5.53527	1.11595	4.96014	7.04413e-07	4.09145e-05
ENSSSCG00000028662	46.3471	4.70337	0.949846	4.95172	7.35589e-07	4.25299e-05
ENSSSCG00000022968	88.1204	3.80235	0.768695	4.94649	7.55617e-07	4.33438e-05
ENSSSCG00000029811	42.6889	4.19676	0.858917	4.8861	1.02851e-06	5.69788e-05
ENSSSCG00000011800	692.972	-6.33687	1.3015	-4.86889	1.12227e-06	6.17038e-05
ENSSSCG00000009486	61.062	3.0359	0.625329	4.85488	1.20459e-06	6.51091e-05
ENSSSCG00000004861	59.9404	3.19653	0.662495	4.82498	1.40016e-06	7.33826e-05
ENSSSCG00000037534	24.6873	8.08869	1.70434	4.74595	2.07529e-06	0.000102847
ENSSSCG00000038028	23.8055	8.03651	1.69489	4.74161	2.1203e-06	0.000104367
ENSSSCG00000009004	40.8644	4.49931	0.95007	4.73577	2.18228e-06	0.000106697
ENSSSCG00000001052	31.0042	4.59496	0.972966	4.72262	2.3282e-06	0.000111953
ENSSSCG00000005023	51.9097	3.60221	0.768551	4.68702	2.77214e-06	0.000130712
ENSSSCG00000016034	5086.21	4.81074	1.03062	4.66782	3.04409e-06	0.000143072
ENSSSCG00000012587	36.0842	3.62421	0.782475	4.63172	3.62637e-06	0.000165113
ENSSSCG00000000443	23.5142	8.01825	1.73458	4.62258	3.78991e-06	0.000170994
ENSSSCG00000009751	55.0102	7.79634	1.68624	4.62349	3.77332e-06	0.000170994
ENSSSCG00000003821	39.8507	7.32935	1.58594	4.62146	3.8104e-06	0.00017135
ENSSSCG00000013378	39.0391	3.369	0.729248	4.61983	3.84057e-06	0.000172176
ENSSSCG00000009831	38.6093	3.59357	0.779445	4.61042	4.0186e-06	0.000176891
ENSSSCG00000012514	30.3695	4.90294	1.06428	4.6068	4.08917e-06	0.000179456
ENSSSCG00000016707	47.1024	7.57407	1.64512	4.60397	4.14504e-06	0.000181361
ENSSSCG00000003508	43.6535	3.65367	0.796087	4.58953	4.44247e-06	0.000190935
ENSSSCG00000004858	22.8169	7.97757	1.74572	4.5698	4.8819e-06	0.000209204
ENSSSCG00000038080	21.6907	7.90433	1.7344	4.55739	5.17927e-06	0.00021873
ENSSSCG00000029641	55.9997	4.45226	0.982884	4.52979	5.90434e-06	0.000244393
ENSSSCG00000006875	32.0672	5.40232	1.19317	4.52769	5.96324e-06	0.000246131
ENSSSCG00000007240	40.9259	-3.51323	0.777225	-4.52022	6.17758e-06	0.000253542
ENSSSCG00000030548	32.0441	3.93492	0.870788	4.51881	6.21896e-06	0.000253687
ENSSSCG00000037485	49.2368	3.97226	0.881279	4.50738	6.5632e-06	0.000265627
ENSSSCG00000009114	45.8237	3.50861	0.778916	4.50447	6.65381e-06	0.000268549
ENSSSCG00000032321	19.5552	7.75355	1.72639	4.49119	7.08277e-06	0.000282729
ENSSSCG00000016625	38.9765	3.60674	0.806122	4.47418	7.67038e-06	0.000302047
ENSSSCG00000039677	64.6164	3.6678	0.819721	4.47445	7.66093e-06	0.000302047
ENSSSCG00000008501	68.0088	3.51921	0.789494	4.45756	8.28986e-06	0.000324686
ENSSSCG00000016256	31.5468	3.72681	0.837071	4.45221	8.49913e-06	0.00033199
ENSSSCG00000040349	56.5734	4.18843	0.942408	4.44439	8.81398e-06	0.000341542
ENSSSCG00000015234	43.9093	3.44145	0.777124	4.42845	9.49145e-06	0.000360273
ENSSSCG00000026130	41.1489	3.82711	0.866371	4.4174	9.9896e-06	0.000376094
ENSSSCG00000006031	26.4429	5.12353	1.16256	4.40711	1.04761e-05	0.00038839
ENSSSCG00000028695	26.2462	5.70923	1.29804	4.39836	1.0907e-05	0.000401301
ENSSSCG00000017522	41.5313	3.5855	0.816782	4.38979	1.1346e-05	0.000415356
ENSSSCG00000021126	25.1007	5.04568	1.15448	4.37052	1.23949e-05	0.000449238
ENSSSCG00000006731	21.8415	7.9148	1.84091	4.29939	1.71268e-05	0.000598411
ENSSSCG00000013327	31.6331	3.7302	0.875406	4.26111	2.03415e-05	0.00068399
ENSSSCG00000017112	32.7448	3.47057	0.81831	4.24114	2.22388e-05	0.000741463
ENSSSCG00000031115	29.6147	3.62608	0.856066	4.23574	2.27798e-05	0.000756039
ENSSSCG00000017534	56.7898	3.85073	0.91321	4.2167	2.47899e-05	0.00080443
ENSSSCG00000009357	38.601	3.03723	0.721586	4.2091	2.56394e-05	0.000824648
ENSSSCG00000032074	43.67	3.44119	0.819524	4.19901	2.68086e-05	0.000856583
ENSSSCG00000008949	253.4	-11.4236	2.73862	-4.17131	3.02859e-05	0.000947071
ENSSSCG00000015700	30.5406	5.93238	1.42357	4.16725	3.08294e-05	0.000961851
ENSSSCG00000039568	80.8422	3.16744	0.765917	4.1355	3.5419e-05	0.00108415
ENSSSCG00000016705	27.7434	5.19575	1.26704	4.10069	4.11917e-05	0.00122984
ENSSSCG00000028338	54.8037	3.33091	0.821433	4.055	5.01346e-05	0.00145221
ENSSSCG00000004990	37.7243	4.61783	1.14056	4.04875	5.14929e-05	0.00148565
ENSSSCG00000007116	37.5266	6.2403	1.55345	4.01707	5.89273e-05	0.00167363
ENSSSCG00000001909	26.8165	6.75318	1.68755	4.00175	6.28744e-05	0.00176169
ENSSSCG00000011799	24.6155	-4.58904	1.15466	-3.97435	7.05705e-05	0.00194369
ENSSSCG00000038495	23.921	-6.55556	1.64938	-3.97455	7.05128e-05	0.00194369
ENSSSCG00000011618	31.411	3.72438	0.942073	3.95339	7.7052e-05	0.00207898
ENSSSCG00000015982	34.7699	5.51833	1.39607	3.95276	7.72557e-05	0.00208062
ENSSSCG00000015953	27.9021	3.36897	0.855618	3.93747	8.23448e-05	0.00219737
ENSSSCG00000037821	241.56	5.13031	1.30656	3.92657	8.61642e-05	0.00227843
ENSSSCG00000023746	34.3784	-3.01461	0.768145	-3.92452	8.69013e-05	0.00228961
ENSSSCG00000024314	27.2151	-4.40946	1.13673	-3.87906	0.00010486	0.0026993
ENSSSCG00000016628	20.9026	4.33295	1.13407	3.82072	0.000133063	0.00333114
ENSSSCG00000002483	35.1385	3.43721	0.900484	3.81707	0.000135048	0.00335203
ENSSSCG00000000848	19.1993	4.64111	1.21902	3.80726	0.000140516	0.00347004
ENSSSCG00000008771	40.637	3.54999	0.932676	3.80624	0.000141097	0.00347848
ENSSSCG00000027365	25.8308	6.69867	1.76865	3.78746	0.000152198	0.00370204
ENSSSCG00000017537	52.6936	3.84312	1.01822	3.77436	0.000160421	0.00385064
ENSSSCG00000016696	12.2174	7.07539	1.88131	3.76088	0.000169318	0.0040442
ENSSSCG00000017527	23.7044	3.66827	0.982044	3.73534	0.000187461	0.00443394
ENSSSCG00000017589	22.7659	3.84645	1.03336	3.72227	0.000197443	0.00465493
ENSSSCG00000038290	23.6759	3.66536	0.989777	3.70322	0.000212881	0.00495476
ENSSSCG00000034943	19.5359	6.29268	1.70317	3.69469	0.000220158	0.00507135
ENSSSCG00000007539	19.2555	6.26855	1.7065	3.67334	0.000239399	0.00541622
ENSSSCG00000017539	27.6357	3.70506	1.00904	3.67188	0.000240771	0.00543882
ENSSSCG00000011208	17.9981	5.15266	1.40353	3.67121	0.000241403	0.00544466
ENSSSCG00000015984	22.2873	5.46934	1.49459	3.65943	0.000252773	0.00562276
ENSSSCG00000026842	16.7028	5.04077	1.39181	3.62175	0.000292621	0.00629762
ENSSSCG00000025523	2201.23	4.37252	1.21553	3.59722	0.000321639	0.00683131
ENSSSCG00000021305	33.3513	5.46822	1.52178	3.5933	0.000326515	0.00691472
ENSSSCG00000004167	18.0055	5.15663	1.43866	3.58432	0.000337958	0.00711567
ENSSSCG00000008140	19.1296	4.62949	1.29438	3.57662	0.000348065	0.00726548
ENSSSCG00000039821	18.7353	6.22946	1.74413	3.57168	0.000354697	0.00737223
ENSSSCG00000014221	27.2054	5.16128	1.45049	3.55831	0.000373254	0.00770299
ENSSSCG00000015954	24.0343	3.30251	0.928084	3.55841	0.0003731	0.00770299
ENSSSCG00000028997	118.777	7.32377	2.06911	3.53957	0.000400786	0.0081785
ENSSSCG00000039316	14.2124	7.29508	2.07433	3.51684	0.000436719	0.00870302
ENSSSCG00000040720	20.929	4.00663	1.14365	3.50337	0.000459412	0.00903324
ENSSSCG00000015515	23.1644	6.54367	1.87056	3.49825	0.000468328	0.00919614
ENSSSCG00000014565	18.7613	4.61716	1.32877	3.47476	0.000511309	0.00986725
ENSSSCG00000038249	32.7255	5.02148	1.44677	3.47082	0.000518873	0.00999998
ENSSSCG00000007564	22.3291	-3.77644	1.09785	-3.43986	0.000582009	0.0108856
ENSSSCG00000002971	15.9792	4.98073	1.45253	3.42901	0.000605795	0.0111445
ENSSSCG00000006035	29.2546	3.44515	1.00527	3.42709	0.000610091	0.0111812
ENSSSCG00000038048	16.7491	5.05205	1.47593	3.42296	0.000619428	0.0113096
ENSSSCG00000025578	20.2491	3.42705	1.00159	3.42161	0.000622504	0.0113374
ENSSSCG00000011666	21.8025	3.78698	1.1095	3.41324	0.000641959	0.0115903
ENSSSCG00000015673	33.591	-3.10662	0.911685	-3.40756	0.000655472	0.0117469
ENSSSCG00000016423	18.288	6.19054	1.81689	3.40721	0.000656307	0.0117474
ENSSSCG00000001422	16.1128	4.9815	1.46469	3.40107	0.000671237	0.0119852
ENSSSCG00000027101	17.5065	4.49636	1.32364	3.39696	0.000681398	0.0121369
ENSSSCG00000014420	12.5373	7.11425	2.10203	3.38446	0.000713173	0.0124559
ENSSSCG00000004038	15.9701	-5.96232	1.76622	-3.37576	0.000736128	0.012738
ENSSSCG00000022630	15.5588	4.92833	1.46144	3.37226	0.000745549	0.0128552
ENSSSCG00000024320	15.8296	-5.94881	1.76536	-3.36974	0.000752404	0.0129581
ENSSSCG00000036307	19.0428	3.57426	1.06084	3.36928	0.000753653	0.0129642
ENSSSCG00000008392	19.6817	5.2747	1.57	3.35968	0.000780331	0.0133288
ENSSSCG00000036354	15.318	4.30448	1.28802	3.34194	0.000831951	0.0139328
ENSSSCG00000001393	279.339	6.82794	2.04994	3.33079	0.000865998	0.0143382
ENSSSCG00000035621	9.22875	6.67062	2.00431	3.32813	0.000874298	0.0144428
ENSSSCG00000003539	29.7276	3.32917	1.00403	3.31581	0.000913789	0.0148644
ENSSSCG00000012536	43.8544	-3.49695	1.05548	-3.31313	0.000922584	0.0149025
ENSSSCG00000001459	34.3023	3.15503	0.954565	3.3052	0.00094909	0.0152461
ENSSSCG00000009445	11.5801	6.99972	2.12143	3.29953	0.000968459	0.015523
ENSSSCG00000031537	22.4746	3.19204	0.968956	3.29431	0.00098665	0.0157799
ENSSSCG00000026442	9.11169	6.65317	2.04331	3.25607	0.00112965	0.0176032
ENSSSCG00000033806	23.613	3.10043	0.957374	3.23847	0.00120171	0.0184304
ENSSSCG00000039813	14.1777	5.82265	1.80203	3.23117	0.00123286	0.0188289
ENSSSCG00000025834	21.7932	3.13974	0.981919	3.19756	0.00138596	0.0207966
ENSSSCG00000024134	30.0786	3.64623	1.14051	3.19702	0.00138854	0.0208138
ENSSSCG00000012583	338.619	3.93517	1.23964	3.17446	0.00150116	0.0220705
ENSSSCG00000020963	14.0247	5.80486	1.82879	3.17415	0.00150275	0.0220717
ENSSSCG00000006743	20.5082	3.04327	0.959155	3.17287	0.0015094	0.022147
ENSSSCG00000009202	10.1443	6.80882	2.15801	3.15513	0.00160426	0.0231885
ENSSSCG00000033397	17.8596	-4.09087	1.29805	-3.15154	0.00162409	0.0234287
ENSSSCG00000037620	27.8133	3.53478	1.12206	3.15027	0.00163118	0.0235077
ENSSSCG00000008193	9.01803	6.63885	2.10952	3.1471	0.00164901	0.0237131
ENSSSCG00000031889	9.90499	6.77439	2.16509	3.12891	0.00175454	0.0250378
ENSSSCG00000004232	13.301	5.73147	1.83851	3.11746	0.00182416	0.0257726
ENSSSCG00000009377	13.633	4.74348	1.52337	3.11381	0.00184688	0.0259721
ENSSSCG00000007212	8.56284	6.56395	2.10869	3.1128	0.00185319	0.0260124
ENSSSCG00000006053	22.2745	3.36614	1.08346	3.10686	0.00189087	0.0264395
ENSSSCG00000036418	23.4901	3.27137	1.078	3.03467	0.00240802	0.031608
ENSSSCG00000037564	12.8448	4.65465	1.54179	3.01898	0.00253627	0.0329647
ENSSSCG00000028064	12.3261	5.61474	1.86061	3.01768	0.00254717	0.0330769
ENSSSCG00000000936	27.3506	3.19536	1.06125	3.01095	0.00260435	0.03358
ENSSSCG00000001620	203.589	3.31563	1.10716	2.99471	0.00274705	0.0348342
ENSSSCG00000010752	21.8753	3.34728	1.12475	2.97601	0.00292024	0.0362109
ENSSSCG00000038685	11.6499	5.52915	1.86381	2.96658	0.00301132	0.0370358
ENSSSCG00000008141	11.6082	5.52612	1.87348	2.94965	0.00318132	0.0386265
ENSSSCG00000016703	100.334	4.92904	1.68945	2.91755	0.00352797	0.0418928
ENSSSCG00000005742	14.8409	3.46527	1.19376	2.90282	0.00369816	0.0435588
ENSSSCG00000017540	13.8036	3.70324	1.27655	2.90098	0.00371993	0.0437445
ENSSSCG00000029503	15.555	-3.22293	1.11412	-2.8928	0.00381827	0.0447564
ENSSSCG00000007112	10.6979	5.40491	1.88462	2.86791	0.00413196	0.0475274
ENSSSCG00000017372	7.10362	6.29437	2.20305	2.85712	0.00427507	0.0487766
ENSSSCG00000036566	16.4269	-4.34209	1.52103	-2.8547	0.00430772	0.0491107

## Sheet: primary vs F_normalized count
pESCLC-Primary vs pESCLC-F_deseq2_normalized_counts
	pESCLC-Primary1	pESCLC-Primary2	pESCLC-F1	pESCLC-F2
ENSSSCG00000000002	955.289	893.23	760.5	920.289
ENSSSCG00000000003	295.776	460.276	258.151	467.448
ENSSSCG00000000005	146.452	169.188	177.417	139.261
ENSSSCG00000000006	12.4436	30.4749	16.9443	6.81696
ENSSSCG00000000007	324.492	254.308	223.266	271.704
ENSSSCG00000000010	7982.12	11401.8	14725.6	11973.5
ENSSSCG00000000014	246.959	212.273	219.279	228.855
ENSSSCG00000000018	2258.04	2123.79	2266.55	3083.21
ENSSSCG00000000019	2128.82	2199.45	2433	2402.49
ENSSSCG00000000020	117.736	115.594	83.7247	55.5095
ENSSSCG00000000021	513.061	638.922	566.139	571.65
ENSSSCG00000000022	251.745	343.631	240.21	203.535
ENSSSCG00000000024	137.837	134.51	218.282	68.1696
ENSSSCG00000000025	9.57204	4.20344	0.996723	2.92155
ENSSSCG00000000026	40.2026	77.7636	58.8067	71.0911
ENSSSCG00000000028	2.87161	0	0	0
ENSSSCG00000000029	392.453	637.871	876.12	687.539
ENSSSCG00000000031	148.367	202.816	164.459	129.522
ENSSSCG00000000033	35.4165	65.1532	105.653	71.0911
ENSSSCG00000000034	4707.53	5471.82	7091.68	7162.67
ENSSSCG00000000035	411.598	544.345	497.365	470.37
ENSSSCG00000000036	2074.26	1996.63	1780.15	2001.26
ENSSSCG00000000037	712.159	768.178	1014.66	991.38
ENSSSCG00000000038	897.857	1151.74	1093.41	1162.78
ENSSSCG00000000039	3235.35	3047.49	3173.57	3103.66
ENSSSCG00000000040	140.709	90.3739	55.8165	11.6862
ENSSSCG00000000045	487.217	383.563	494.375	577.493
ENSSSCG00000000046	44.9886	27.3223	0.996723	13.6339
ENSSSCG00000000050	428.827	586.379	690.729	283.391
ENSSSCG00000000058	3194.19	3411.09	3039.01	3006.28
ENSSSCG00000000059	1053.88	1006.72	1074.47	1002.09
ENSSSCG00000000061	62.2182	62.0007	129.574	99.3328
ENSSSCG00000000062	158.896	125.052	60.8001	30.1894
ENSSSCG00000000063	274.717	385.665	202.335	285.338
ENSSSCG00000000064	5882.02	5617.89	6434.84	6052.48
ENSSSCG00000000066	1409.96	1439.68	1446.25	1333.2
ENSSSCG00000000067	2.87161	8.40687	0.996723	5.8431
ENSSSCG00000000068	3804.88	4324.28	4319.8	3613.96
ENSSSCG00000000071	7567.65	7286.65	9059.22	8173.53
ENSSSCG00000000072	1596.62	1657.2	2025.34	1954.52
ENSSSCG00000000073	0.957204	2.10172	4.98362	0.973851
ENSSSCG00000000075	1146.73	1358.76	1206.03	916.394
ENSSSCG00000000076	732.261	828.077	720.631	674.879
ENSSSCG00000000077	625.054	817.568	609.995	656.375
ENSSSCG00000000078	593.466	623.159	762.493	559.964
ENSSSCG00000000079	904.557	1292.56	737.575	971.903
ENSSSCG00000000080	4.78602	10.5086	6.97706	4.86925
ENSSSCG00000000081	0	0	3.98689	1.9477
ENSSSCG00000000082	74.6619	45.1869	82.728	91.542
ENSSSCG00000000083	365.652	494.954	384.735	576.52
ENSSSCG00000000084	4419.41	4422.01	4724.47	5331.83
ENSSSCG00000000087	1665.53	1598.36	1627.65	1345.86
ENSSSCG00000000089	17.2297	13.6612	15.9476	14.6078
ENSSSCG00000000090	7.65763	3.15258	1.99345	11.6862
ENSSSCG00000000091	231.643	276.376	260.145	227.881
ENSSSCG00000000092	88.0627	69.3567	24.9181	9.73851
ENSSSCG00000000093	438.399	464.48	465.47	409.017
ENSSSCG00000000094	2135.52	2139.55	2694.14	2527.14
ENSSSCG00000000095	1464.52	1585.75	1414.35	1465.65
ENSSSCG00000000097	2848.64	2620.84	3202.47	2820.27
ENSSSCG00000000104	11354.3	9311.66	12015.5	12500.3
ENSSSCG00000000105	434.57	548.548	863.162	1002.09
ENSSSCG00000000106	0.957204	2.10172	0.996723	1.9477
ENSSSCG00000000107	2337.49	2503.15	2313.39	2242.78
ENSSSCG00000000108	841.382	1180.11	761.496	730.388
ENSSSCG00000000110	713.117	797.602	904.028	755.708
ENSSSCG00000000111	129.222	189.155	394.702	232.75
ENSSSCG00000000113	6.70043	13.6612	21.9279	25.3201
ENSSSCG00000000114	534.12	614.752	572.119	578.467
ENSSSCG00000000116	715.988	632.617	688.736	791.741
ENSSSCG00000000117	22.0157	25.2206	9.96723	15.5816
ENSSSCG00000000118	882.542	1047.71	1100.38	972.877
ENSSSCG00000000119	6299.36	6424.95	7621.94	6793.58
ENSSSCG00000000120	152.195	146.069	125.587	149.973
ENSSSCG00000000121	2.87161	1.05086	5.98034	1.9477
ENSSSCG00000000131	5.74322	1.05086	11.9607	2.92155
ENSSSCG00000000133	629.84	951.027	587.07	1152.07
ENSSSCG00000000135	151.238	142.917	62.7936	44.7971
ENSSSCG00000000136	3.82881	4.20344	1.99345	6.81696
ENSSSCG00000000137	18.1869	17.8646	13.9541	15.5816
ENSSSCG00000000139	85.1911	80.9161	59.8034	82.7773
ENSSSCG00000000141	4883.65	4875.98	5127.14	4638.45
ENSSSCG00000000142	508.275	372.004	499.358	514.193
ENSSSCG00000000144	1207.99	1343	1569.84	1363.39
ENSSSCG00000000145	11478.8	14066.8	17109.7	17685.1
ENSSSCG00000000146	74.6619	55.6955	107.646	83.7512
ENSSSCG00000000148	203.884	208.07	288.053	176.267
ENSSSCG00000000151	0.957204	2.10172	0	2.92155
ENSSSCG00000000152	2280.06	2196.29	1892.78	1809.41
ENSSSCG00000000156	767.677	884.823	1095.4	907.629
ENSSSCG00000000157	19.1441	46.2378	24.9181	20.4509
ENSSSCG00000000158	1817.73	1904.16	1847.92	2066.51
ENSSSCG00000000160	566.665	678.855	511.319	502.507
ENSSSCG00000000161	1097.91	1042.45	1102.38	1081.95
ENSSSCG00000000162	6.70043	1.05086	33.8886	5.8431
ENSSSCG00000000164	565.707	590.583	513.312	580.415
ENSSSCG00000000167	359.909	311.054	292.04	241.515
ENSSSCG00000000169	508.275	638.922	539.227	426.547
ENSSSCG00000000171	1664.58	1637.24	1359.53	1981.79
ENSSSCG00000000175	1294.14	1537.41	1559.87	1461.75
ENSSSCG00000000176	1960.35	2219.41	1823.01	1951.6
ENSSSCG00000000179	36.3737	33.6275	23.9214	18.5032
ENSSSCG00000000180	675.786	671.499	657.837	779.081
ENSSSCG00000000182	22.0157	22.068	27.9082	44.7971
ENSSSCG00000000183	0.957204	0	0	0.973851
ENSSSCG00000000184	12.4436	1.05086	12.9574	4.86925
ENSSSCG00000000185	390.539	443.462	549.194	447.971
ENSSSCG00000000186	66.047	50.4412	56.8132	42.8494
ENSSSCG00000000188	0.957204	0	0.996723	1.9477
ENSSSCG00000000189	765.763	757.669	801.365	777.133
ENSSSCG00000000190	52183.9	50661.9	51777.8	54514.2
ENSSSCG00000000191	1780.4	2080.7	1574.82	1821.1
ENSSSCG00000000194	12294.3	12163.7	13056.1	14127.7
ENSSSCG00000000195	44.0314	37.8309	35.882	17.5293
ENSSSCG00000000197	15.3153	4.20344	3.98689	13.6339
ENSSSCG00000000198	917.958	760.822	1365.51	1358.52
ENSSSCG00000000199	1163	866.959	1010.68	955.348
ENSSSCG00000000202	1064.41	1016.18	968.815	945.609
ENSSSCG00000000203	47.8602	30.4749	9.96723	6.81696
ENSSSCG00000000204	1022.29	965.739	588.067	604.761
ENSSSCG00000000205	298.648	248.003	205.325	229.829
ENSSSCG00000000206	1.91441	1.05086	2.99017	4.86925
ENSSSCG00000000207	1046.22	920.552	1064.5	1129.67
ENSSSCG00000000209	877.756	969.943	818.31	660.271
ENSSSCG00000000211	5.74322	6.30515	2.99017	2.92155
ENSSSCG00000000212	0	1.05086	0.996723	0
ENSSSCG00000000214	313.963	305.8	314.964	344.743
ENSSSCG00000000215	2680.17	2772.17	2390.14	2112.28
ENSSSCG00000000216	3.82881	2.10172	1.99345	2.92155
ENSSSCG00000000217	1216.61	1243.17	1134.27	1214.39
ENSSSCG00000000228	55.5178	76.7127	48.8394	40.9017
ENSSSCG00000000231	0	1.05086	0	2.92155
ENSSSCG00000000232	33.5021	36.7801	23.9214	28.2417
ENSSSCG00000000233	1432.93	1695.04	2286.48	2251.54
ENSSSCG00000000234	60.3038	45.1869	57.8099	37.0063
ENSSSCG00000000236	1.91441	3.15258	0	0.973851
ENSSSCG00000000238	537.948	345.733	839.241	11.6862
ENSSSCG00000000241	775.335	517.023	1262.85	4.86925
ENSSSCG00000000247	0	0	3.98689	0.973851
ENSSSCG00000000248	4.78602	5.25429	3.98689	0.973851
ENSSSCG00000000249	272.803	314.207	331.909	402.2
ENSSSCG00000000252	224694	254851	319872	305238
ENSSSCG00000000253	103475	124078	135602	139118
ENSSSCG00000000257	3.82881	4.20344	2.99017	0.973851
ENSSSCG00000000258	423.084	182.849	71.7641	84.725
ENSSSCG00000000259	103.378	65.1532	80.7346	88.6204
ENSSSCG00000000260	64.1326	113.493	279.082	161.659
ENSSSCG00000000261	44.0314	94.5773	19.9345	10.7124
ENSSSCG00000000262	400.111	422.445	328.919	423.625
ENSSSCG00000000263	305.348	365.699	242.204	334.031
ENSSSCG00000000264	295.776	331.021	202.335	281.443
ENSSSCG00000000265	1587.04	1523.75	1292.75	1511.42
ENSSSCG00000000267	1194.59	1065.57	1293.75	1293.27
ENSSSCG00000000268	1041.44	978.35	918.979	957.295
ENSSSCG00000000271	26.8017	18.9155	6.97706	6.81696
ENSSSCG00000000272	1080.68	1017.23	1334.61	1021.57
ENSSSCG00000000273	751.405	967.841	1382.45	1481.23
ENSSSCG00000000274	13850.7	15271.1	16889.5	15345
ENSSSCG00000000275	56.475	50.4412	20.9312	16.5555
ENSSSCG00000000276	784.907	716.686	576.106	657.349
ENSSSCG00000000277	5.74322	18.9155	6.97706	6.81696
ENSSSCG00000000278	951.46	1062.42	1220.99	972.877
ENSSSCG00000000279	0	3.15258	0.996723	0
ENSSSCG00000000288	18422.3	15270	16854.6	15606.9
ENSSSCG00000000289	17.2297	13.6612	20.9312	7.79081
ENSSSCG00000000290	2864.91	2818.4	3209.45	3118.27
ENSSSCG00000000292	442.228	553.803	318.951	297.024
ENSSSCG00000000293	4118.85	6055.05	5744.11	6665.03
ENSSSCG00000000295	19.1441	6.30515	15.9476	16.5555
ENSSSCG00000000297	32.5449	12.6103	37.8755	17.5293
ENSSSCG00000000298	268.017	218.579	200.341	90.5681
ENSSSCG00000000299	30.6305	23.1189	25.9148	19.477
ENSSSCG00000000333	3.82881	0	0	0
ENSSSCG00000000359	384.796	318.41	367.791	458.684
ENSSSCG00000000361	4217.44	4517.64	5915.55	6505.32
ENSSSCG00000000363	273.76	334.173	193.364	150.947
ENSSSCG00000000364	1216.61	1019.33	1059.52	1113.11
ENSSSCG00000000365	1397.52	1288.35	1398.4	1421.82
ENSSSCG00000000366	647.07	758.72	883.097	764.473
ENSSSCG00000000367	186.655	242.748	235.227	237.62
ENSSSCG00000000368	134.966	137.663	159.476	119.784
ENSSSCG00000000370	261.317	181.799	113.626	104.202
ENSSSCG00000000371	113.907	78.8144	27.9082	18.5032
ENSSSCG00000000373	534.12	541.192	477.43	516.141
ENSSSCG00000000374	16434.2	13805.1	16616.4	15908.8
ENSSSCG00000000376	530.291	461.327	326.925	402.2
ENSSSCG00000000377	3777.13	3248.2	3047.98	3389.97
ENSSSCG00000000379	1404.22	1261.03	1332.62	1584.46
ENSSSCG00000000382	1739.24	1850.56	1515.02	1489.99
ENSSSCG00000000383	1016.55	1090.79	1286.77	1107.27
ENSSSCG00000000384	311.091	431.903	419.62	466.475
ENSSSCG00000000385	248.873	465.53	715.647	501.533
ENSSSCG00000000386	964.861	928.959	587.07	814.139
ENSSSCG00000000393	2208.27	1784.36	1643.6	1840.58
ENSSSCG00000000394	1529.61	1500.63	1805.07	1776.3
ENSSSCG00000000396	99.5492	127.154	97.6789	86.6727
ENSSSCG00000000398	26.8017	30.4749	1.99345	9.73851
ENSSSCG00000000399	796.393	663.092	431.581	485.952
ENSSSCG00000000401	73.7047	44.1361	46.846	25.3201
ENSSSCG00000000402	947.632	1000.42	1585.79	1526.02
ENSSSCG00000000403	4576.39	4848.66	4729.45	4371.62
ENSSSCG00000000405	18117.9	16229.5	18169.3	16785.3
ENSSSCG00000000406	3242.05	2751.15	3221.41	3589.61
ENSSSCG00000000411	181.869	120.849	70.7673	93.4897
ENSSSCG00000000413	20.1013	19.9663	3.98689	26.294
ENSSSCG00000000418	1337.21	307.902	4.98362	3.8954
ENSSSCG00000000419	227.814	217.528	90.7018	124.653
ENSSSCG00000000423	13956	17672.3	24447.6	22886.5
ENSSSCG00000000431	553.264	645.227	690.729	521.984
ENSSSCG00000000433	5.74322	0	0.996723	0.973851
ENSSSCG00000000435	239.301	179.697	74.7542	85.6989
ENSSSCG00000000436	97.6348	132.408	159.476	154.842
ENSSSCG00000000437	59.3466	66.2041	37.8755	63.3003
ENSSSCG00000000439	156.024	237.494	215.292	187.953
ENSSSCG00000000443	26.8017	67.255	0	0
ENSSSCG00000000444	2246.56	2063.89	2543.64	2438.52
ENSSSCG00000000449	568.579	548.548	346.86	410.965
ENSSSCG00000000453	279.503	313.156	327.922	389.54
ENSSSCG00000000455	7385.78	9514.48	14416.6	9068.5
ENSSSCG00000000456	26.8017	16.8137	10.964	25.3201
ENSSSCG00000000457	409.683	355.19	493.378	454.788
ENSSSCG00000000458	926.573	784.992	921.969	965.086
ENSSSCG00000000462	229.729	249.054	250.177	381.749
ENSSSCG00000000464	0.957204	3.15258	0	0
ENSSSCG00000000466	2419.81	2454.81	2320.37	2858.25
ENSSSCG00000000469	636.54	584.277	607.004	645.663
ENSSSCG00000000473	847.125	878.518	1161.18	1095.58
ENSSSCG00000000475	28.7161	51.4921	102.662	98.3589
ENSSSCG00000000477	279.503	256.41	526.27	431.416
ENSSSCG00000000478	756.191	780.788	908.015	841.407
ENSSSCG00000000483	140.709	111.391	145.522	154.842
ENSSSCG00000000484	3.82881	0	0.996723	0.973851
ENSSSCG00000000486	1454.95	1381.88	1363.52	1539.66
ENSSSCG00000000487	191.441	205.968	187.384	212.299
ENSSSCG00000000488	634.626	722.991	658.834	796.61
ENSSSCG00000000492	1.91441	1.05086	0	0
ENSSSCG00000000493	615.482	636.82	957.851	821.93
ENSSSCG00000000496	5421.6	4611.17	5182.96	5057.21
ENSSSCG00000000499	8.61483	6.30515	5.98034	2.92155
ENSSSCG00000000500	1688.51	1408.15	1394.42	1944.78
ENSSSCG00000000502	1698.08	1525.85	1747.26	1688.66
ENSSSCG00000000504	16.2725	6.30515	2.99017	0.973851
ENSSSCG00000000509	998.363	1088.69	503.345	919.315
ENSSSCG00000000510	469.987	494.954	611.988	686.565
ENSSSCG00000000512	755.234	472.886	838.244	678.774
ENSSSCG00000000515	4.78602	2.10172	0	0.973851
ENSSSCG00000000516	67.9615	40.9835	12.9574	5.8431
ENSSSCG00000000517	22.0157	11.5594	14.9508	51.6141
ENSSSCG00000000519	4.78602	15.7629	11.9607	682.669
ENSSSCG00000000521	807.88	1122.32	915.988	948.531
ENSSSCG00000000522	9518.43	7452.69	7175.41	6290.1
ENSSSCG00000000523	38.2881	47.2886	22.9246	42.8494
ENSSSCG00000000527	12.4436	0	0	0
ENSSSCG00000000528	6988.54	8038.02	10348	9299.3
ENSSSCG00000000529	1458.78	1415.51	1467.18	1675.02
ENSSSCG00000000530	162.725	180.748	223.266	186.005
ENSSSCG00000000531	678.657	511.768	788.408	503.481
ENSSSCG00000000534	1306.58	1247.37	1271.82	1435.46
ENSSSCG00000000536	782.993	564.311	732.591	711.885
ENSSSCG00000000540	0.957204	2.10172	1.99345	1.9477
ENSSSCG00000000541	17.2297	15.7629	5.98034	0.973851
ENSSSCG00000000545	262.274	157.629	161.469	160.685
ENSSSCG00000000546	10.5292	3.15258	5.98034	7.79081
ENSSSCG00000000547	227.814	178.646	223.266	230.803
ENSSSCG00000000549	842.339	598.99	559.162	657.349
ENSSSCG00000000551	17.2297	14.712	9.96723	9.73851
ENSSSCG00000000552	255.573	219.629	242.204	187.953
ENSSSCG00000000553	365.652	355.19	420.617	467.448
ENSSSCG00000000554	288.118	211.223	270.112	275.6
ENSSSCG00000000555	320.663	339.427	80.7346	210.352
ENSSSCG00000000559	246.959	159.731	163.463	263.914
ENSSSCG00000000567	73.7047	75.6618	74.7542	38.954
ENSSSCG00000000570	1319.03	1491.17	1307.7	1370.21
ENSSSCG00000000571	6.70043	2.10172	0	0
ENSSSCG00000000573	25.8445	15.7629	17.941	10.7124
ENSSSCG00000000576	13694.7	12467.4	15163.1	11018.1
ENSSSCG00000000577	1.91441	0	0	1.9477
ENSSSCG00000000579	883.499	914.247	1229.96	1478.31
ENSSSCG00000000580	689.187	660.99	786.414	843.355
ENSSSCG00000000583	234.515	212.273	292.04	266.835
ENSSSCG00000000584	7.65763	8.40687	6.97706	14.6078
ENSSSCG00000000587	281.418	284.783	343.869	300.92
ENSSSCG00000000588	1177.36	999.367	1048.55	763.499
ENSSSCG00000000591	3.82881	2.10172	3.98689	1.9477
ENSSSCG00000000599	687.272	744.008	871.136	679.748
ENSSSCG00000000600	39.2453	29.424	42.8591	43.8233
ENSSSCG00000000601	1.91441	1.05086	0	3.8954
ENSSSCG00000000602	0	3.15258	6.97706	4.86925
ENSSSCG00000000605	2.87161	0	0.996723	0
ENSSSCG00000000607	2.87161	0	3.98689	6.81696
ENSSSCG00000000611	2196.78	2260.4	2282.5	2177.53
ENSSSCG00000000612	1610.02	1783.31	1605.72	1532.84
ENSSSCG00000000614	3.82881	10.5086	4.98362	2.92155
ENSSSCG00000000619	239.301	231.189	261.141	207.43
ENSSSCG00000000623	22.0157	72.5093	48.8394	30.1894
ENSSSCG00000000625	1714.35	1512.19	1324.64	1439.35
ENSSSCG00000000633	369.481	234.342	52.8263	60.3787
ENSSSCG00000000634	0.957204	6.30515	1.99345	4.86925
ENSSSCG00000000635	729.389	591.633	573.116	645.663
ENSSSCG00000000636	4.78602	3.15258	1.99345	0
ENSSSCG00000000640	16.2725	7.35601	5.98034	0
ENSSSCG00000000645	2257.09	2703.86	6332.18	3844.76
ENSSSCG00000000647	0.957204	2.10172	22.9246	20.4509
ENSSSCG00000000649	4.78602	0	0	0
ENSSSCG00000000653	112.95	217.528	437.561	160.685
ENSSSCG00000000659	1.91441	0	0	0
ENSSSCG00000000660	23.9301	52.5429	80.7346	37.9802
ENSSSCG00000000661	1747.85	1884.19	1502.06	1143.3
ENSSSCG00000000663	3.82881	1.05086	0.996723	0.973851
ENSSSCG00000000664	117.736	129.256	69.7706	41.8756
ENSSSCG00000000665	1533.44	1523.75	1210.02	1247.5
ENSSSCG00000000667	5.74322	2.10172	3.98689	3.8954
ENSSSCG00000000669	70.8331	46.2378	61.7968	43.8233
ENSSSCG00000000670	7.65763	1.05086	5.98034	4.86925
ENSSSCG00000000672	181.869	264.816	312.971	223.986
ENSSSCG00000000675	10.5292	14.712	9.96723	10.7124
ENSSSCG00000000679	2.87161	2.10172	0	1.9477
ENSSSCG00000000680	156.024	166.036	85.7182	84.725
ENSSSCG00000000681	326.406	615.803	534.244	774.211
ENSSSCG00000000682	10.5292	9.45773	4.98362	9.73851
ENSSSCG00000000683	794.479	718.787	627.936	864.779
ENSSSCG00000000684	2817.05	2901.42	2503.77	2740.42
ENSSSCG00000000685	12554.7	13441.5	18729.4	16152.3
ENSSSCG00000000688	14.3581	7.35601	2.99017	1.9477
ENSSSCG00000000690	4562.03	4445.13	4440.4	4282.02
ENSSSCG00000000691	376.181	321.563	419.62	485.952
ENSSSCG00000000692	38.2881	6.30515	0.996723	4.86925
ENSSSCG00000000693	2010.13	1765.44	1613.69	1707.16
ENSSSCG00000000694	77908.7	84531.1	111250	87901.7
ENSSSCG00000000695	86.1483	38.8818	41.8624	60.3787
ENSSSCG00000000696	765.763	802.856	618.965	701.173
ENSSSCG00000000697	10945.6	10229.1	9071.18	9321.7
ENSSSCG00000000699	1.91441	1.05086	0	0.973851
ENSSSCG00000000700	654.727	586.379	720.631	652.48
ENSSSCG00000000702	917.958	907.942	1080.45	913.472
ENSSSCG00000000703	2.87161	3.15258	5.98034	0.973851
ENSSSCG00000000704	286.204	357.292	288.053	297.998
ENSSSCG00000000706	104.335	113.493	115.62	179.189
ENSSSCG00000000707	79.4479	31.5258	33.8886	32.1371
ENSSSCG00000000708	552.306	687.262	649.863	680.722
ENSSSCG00000000709	67.0043	98.7807	53.823	55.5095
ENSSSCG00000000712	303.434	294.24	184.394	205.483
ENSSSCG00000000713	0	1.05086	0.996723	0
ENSSSCG00000000716	2.87161	0	0	0
ENSSSCG00000000717	12.4436	24.1698	0.996723	1.9477
ENSSSCG00000000719	1268.29	1273.64	1374.48	1279.64
ENSSSCG00000000720	36.3737	43.0852	28.905	36.0325
ENSSSCG00000000721	35.4165	21.0172	20.9312	15.5816
ENSSSCG00000000722	933.274	716.686	705.68	728.44
ENSSSCG00000000723	300.562	308.952	277.089	265.861
ENSSSCG00000000728	270.889	370.953	170.44	322.345
ENSSSCG00000000730	4.78602	3.15258	6.97706	5.8431
ENSSSCG00000000732	5.74322	2.10172	0.996723	0.973851
ENSSSCG00000000734	352.251	293.19	223.266	89.5943
ENSSSCG00000000735	1416.66	1612.02	2246.61	1343.91
ENSSSCG00000000736	1537.27	1575.24	1573.83	1872.72
ENSSSCG00000000737	939.017	1238.96	1437.27	1285.48
ENSSSCG00000000738	751.405	650.482	569.129	986.511
ENSSSCG00000000739	690.144	672.55	518.296	644.689
ENSSSCG00000000741	8.61483	8.40687	3.98689	3.8954
ENSSSCG00000000742	284.289	332.071	340.879	307.737
ENSSSCG00000000743	3209.5	2825.76	2527.69	2840.72
ENSSSCG00000000744	62.2182	45.1869	47.8427	37.9802
ENSSSCG00000000745	881.585	936.315	594.047	542.435
ENSSSCG00000000746	290.033	237.494	303.004	229.829
ENSSSCG00000000749	1.91441	0	0	0
ENSSSCG00000000751	337.893	283.732	339.883	312.606
ENSSSCG00000000753	3345.43	3234.54	3748.68	4165.16
ENSSSCG00000000754	175.168	124.001	232.236	216.195
ENSSSCG00000000755	3156.86	3040.13	3463.61	3145.54
ENSSSCG00000000757	1047.18	1265.23	1059.52	1285.48
ENSSSCG00000000759	92.8487	28.3732	71.7641	10.7124
ENSSSCG00000000760	547.52	772.381	1376.47	1240.69
ENSSSCG00000000764	229.729	216.477	173.43	169.45
ENSSSCG00000000765	722.689	997.265	615.975	738.179
ENSSSCG00000000766	3093.68	3377.46	2681.19	2447.29
ENSSSCG00000000767	1891.43	1746.53	2434	2635.24
ENSSSCG00000000769	425.956	483.395	453.509	539.513
ENSSSCG00000000770	798.308	881.671	705.68	698.251
ENSSSCG00000000773	69.8759	69.3567	50.8329	62.3264
ENSSSCG00000000774	59.3466	46.2378	20.9312	44.7971
ENSSSCG00000000778	25.8445	9.45773	9.96723	14.6078
ENSSSCG00000000779	1590.87	1356.66	2142.95	1904.85
ENSSSCG00000000781	4.78602	2.10172	3.98689	5.8431
ENSSSCG00000000783	201.013	127.154	123.594	135.365
ENSSSCG00000000784	58.3894	58.8481	7.97378	11.6862
ENSSSCG00000000789	47.8602	3.15258	0	5.8431
ENSSSCG00000000791	8.61483	3.15258	0	0
ENSSSCG00000000793	742.79	506.514	692.723	689.486
ENSSSCG00000000795	8.61483	2.10172	0.996723	0.973851
ENSSSCG00000000798	412.555	457.124	380.748	601.84
ENSSSCG00000000799	82.3195	83.0178	77.7444	146.078
ENSSSCG00000000800	273.76	293.19	183.397	260.018
ENSSSCG00000000801	2.87161	0	0.996723	0.973851
ENSSSCG00000000802	838.51	1365.07	2361.24	1170.57
ENSSSCG00000000804	512.104	372.004	626.939	660.271
ENSSSCG00000000806	2215.93	1829.55	2244.62	2308.03
ENSSSCG00000000807	317.792	207.019	86.7149	223.012
ENSSSCG00000000808	6577.9	6699.22	6817.59	6467.34
ENSSSCG00000000810	770.549	886.925	1371.49	1215.37
ENSSSCG00000000811	1256.81	1575.24	2111.06	2434.63
ENSSSCG00000000812	0	0	0.996723	2.92155
ENSSSCG00000000816	212.499	181.799	198.348	166.528
ENSSSCG00000000837	125.394	121.9	192.368	21.4247
ENSSSCG00000000838	4.78602	2.10172	3.98689	2.92155
ENSSSCG00000000839	90.9343	108.238	136.551	142.182
ENSSSCG00000000840	735.132	653.634	930.939	1079.03
ENSSSCG00000000841	559.964	540.141	424.604	486.925
ENSSSCG00000000842	744.704	935.264	733.588	740.127
ENSSSCG00000000843	8690.45	14778.2	10093.8	12269.5
ENSSSCG00000000844	819.366	825.975	736.578	800.505
ENSSSCG00000000846	103.378	70.4075	162.466	109.071
ENSSSCG00000000847	1383.16	1243.17	1798.09	1591.27
ENSSSCG00000000848	40.2026	33.6275	1.99345	0.973851
ENSSSCG00000000849	7171.37	5616.84	9238.63	9434.67
ENSSSCG00000000853	304.391	353.089	862.165	253.201
ENSSSCG00000000854	8.61483	0	11.9607	0.973851
ENSSSCG00000000856	3.82881	2.10172	13.9541	2.92155
ENSSSCG00000000857	3.82881	0	4.98362	6.81696
ENSSSCG00000000859	211.542	148.171	205.325	199.639
ENSSSCG00000000860	487.217	398.275	400.683	397.331
ENSSSCG00000000862	388.625	348.885	302.007	296.051
ENSSSCG00000000863	0.957204	2.10172	1.99345	0.973851
ENSSSCG00000000864	393.411	442.412	590.06	622.291
ENSSSCG00000000866	13.4009	13.6612	7.97378	5.8431
ENSSSCG00000000867	8.61483	0	0.996723	5.8431
ENSSSCG00000000869	1474.09	1126.52	1214.01	1345.86
ENSSSCG00000000870	1298.93	1305.17	1315.67	1796.75
ENSSSCG00000000871	10.5292	11.5594	3.98689	11.6862
ENSSSCG00000000873	6.70043	3.15258	11.9607	5.8431
ENSSSCG00000000874	357.037	363.597	413.64	363.246
ENSSSCG00000000877	1816.77	1492.22	2030.32	2004.18
ENSSSCG00000000882	1.91441	2.10172	1.99345	2.92155
ENSSSCG00000000883	66.047	8.40687	4.98362	9.73851
ENSSSCG00000000884	1424.32	1442.83	1967.53	1492.91
ENSSSCG00000000886	10977.2	9426.2	10742.7	10965.6
ENSSSCG00000000890	927.53	871.162	1102.38	1113.11
ENSSSCG00000000891	2150.84	1805.38	1834.97	1564.98
ENSSSCG00000000892	6.70043	6.30515	4.98362	5.8431
ENSSSCG00000000893	104.335	85.1196	81.7313	83.7512
ENSSSCG00000000894	5.74322	6.30515	7.97378	1.9477
ENSSSCG00000000895	1574.6	1068.72	1048.55	1224.13
ENSSSCG00000000896	4.78602	15.7629	4.98362	9.73851
ENSSSCG00000000900	607.824	650.482	616.972	685.591
ENSSSCG00000000901	546.563	665.194	587.07	534.644
ENSSSCG00000000902	614.525	596.888	750.532	562.886
ENSSSCG00000000905	1147.69	1019.33	1488.11	1518.23
ENSSSCG00000000906	393.411	428.75	347.856	554.121
ENSSSCG00000000907	16.2725	22.068	14.9508	25.3201
ENSSSCG00000000908	910.301	791.297	842.231	945.609
ENSSSCG00000000910	664.299	615.803	360.814	428.494
ENSSSCG00000000915	301.519	269.02	0.996723	1.9477
ENSSSCG00000000916	180.911	50.4412	5.98034	6.81696
ENSSSCG00000000920	729.389	715.635	546.204	472.318
ENSSSCG00000000924	5.74322	2.10172	1.99345	0.973851
ENSSSCG00000000925	296.733	270.071	206.322	261.966
ENSSSCG00000000926	724.603	582.176	543.214	642.741
ENSSSCG00000000927	1149.6	931.061	1002.7	1266.01
ENSSSCG00000000934	36.3737	32.5766	37.8755	30.1894
ENSSSCG00000000936	76.5763	22.068	1.99345	8.76466
ENSSSCG00000000937	0.957204	0	0	1.9477
ENSSSCG00000000939	677.7	492.853	751.529	452.841
ENSSSCG00000000941	172.297	172.341	123.594	107.124
ENSSSCG00000000943	0	2.10172	0	0
ENSSSCG00000000950	564.75	450.818	153.495	230.803
ENSSSCG00000000951	632.712	489.7	329.915	427.52
ENSSSCG00000000952	673.871	586.379	658.834	597.944
ENSSSCG00000000955	560.921	528.582	791.398	625.212
ENSSSCG00000000958	474.773	729.296	334.899	492.768
ENSSSCG00000000963	3.82881	2.10172	3.98689	1.9477
ENSSSCG00000000964	1386.03	1744.43	1543.92	1719.82
ENSSSCG00000000965	1145.77	997.265	928.946	812.192
ENSSSCG00000000967	1.91441	0	0	0
ENSSSCG00000000968	3614.4	3923.91	3444.67	3382.18
ENSSSCG00000000970	1257.77	1372.42	1086.43	1104.35
ENSSSCG00000000971	318.749	396.174	165.456	307.737
ENSSSCG00000000972	1342	1430.22	1282.78	1167.65
ENSSSCG00000000973	337.893	307.902	228.25	296.051
ENSSSCG00000000974	1243.41	1317.78	1010.68	989.432
ENSSSCG00000000975	2024.49	2590.37	2111.06	1628.28
ENSSSCG00000000976	5.74322	3.15258	0	0
ENSSSCG00000000980	456.586	435.056	367.791	428.494
ENSSSCG00000000981	644.198	607.396	633.916	886.204
ENSSSCG00000000982	1.91441	3.15258	1.99345	0.973851
ENSSSCG00000000983	18.1869	16.8137	189.377	150.947
ENSSSCG00000000985	3006.58	3109.49	2455.93	2395.67
ENSSSCG00000000991	2.87161	1.05086	0	0
ENSSSCG00000000994	513.061	511.768	659.831	528.801
ENSSSCG00000000997	83.2767	74.611	156.486	203.535
ENSSSCG00000000998	536.991	451.869	380.748	295.077
ENSSSCG00000000999	464.244	498.107	474.44	469.396
ENSSSCG00000001000	1667.45	1330.39	1174.14	1030.33
ENSSSCG00000001002	3543.57	3572.92	2873.55	3093.92
ENSSSCG00000001004	2311.65	3697.97	4561	3024.78
ENSSSCG00000001008	693.015	664.143	695.713	630.081
ENSSSCG00000001009	1287.44	1333.54	1126.3	1512.39
ENSSSCG00000001010	1204.16	1178.01	1122.31	1063.45
ENSSSCG00000001011	115.822	117.696	125.587	123.679
ENSSSCG00000001021	2391.09	2559.89	3016.08	2613.82
ENSSSCG00000001022	3220.99	3505.66	3992.87	4131.07
ENSSSCG00000001024	1172.57	1417.61	862.165	1200.76
ENSSSCG00000001025	16788.4	19613.2	19549.7	15515.4
ENSSSCG00000001027	47.8602	88.2721	151.502	329.162
ENSSSCG00000001033	183.783	141.866	149.508	199.639
ENSSSCG00000001036	156.981	140.815	12.9574	16.5555
ENSSSCG00000001038	1614.8	2007.14	2614.4	2017.82
ENSSSCG00000001040	240.258	416.14	578.099	155.816
ENSSSCG00000001041	797.351	637.871	755.516	530.749
ENSSSCG00000001042	167.511	253.257	259.148	219.116
ENSSSCG00000001045	173.254	92.4756	322.938	331.109
ENSSSCG00000001049	582.937	620.007	513.312	504.455
ENSSSCG00000001052	71.7903	47.2886	2.99017	1.9477
ENSSSCG00000001053	467.115	417.191	506.335	729.414
ENSSSCG00000001056	1117.06	891.128	1001.71	1042.99
ENSSSCG00000001057	142.623	151.324	177.417	190.875
ENSSSCG00000001061	3355	2932.95	4292.89	3510.73
ENSSSCG00000001062	139.752	178.646	162.466	151.921
ENSSSCG00000001063	268.017	625.261	715.647	387.593
ENSSSCG00000001064	153.153	108.238	128.577	37.9802
ENSSSCG00000001065	37.3309	52.5429	119.607	106.15
ENSSSCG00000001067	6.70043	1.05086	10.964	0
ENSSSCG00000001068	36.3737	16.8137	40.8656	41.8756
ENSSSCG00000001070	307.262	395.123	379.751	462.579
ENSSSCG00000001072	0.957204	15.7629	2.99017	5.8431
ENSSSCG00000001073	373.309	237.494	207.318	116.862
ENSSSCG00000001074	205.799	117.696	280.079	204.509
ENSSSCG00000001075	5172.73	3767.33	4053.67	3780.49
ENSSSCG00000001076	889.242	604.244	467.463	344.743
ENSSSCG00000001078	97.6348	67.255	99.6723	73.0388
ENSSSCG00000001080	242.173	286.884	271.109	222.038
ENSSSCG00000001081	1033.78	947.875	1336.61	1061.5
ENSSSCG00000001083	0.957204	2.10172	0	4.86925
ENSSSCG00000001085	0	0	7.97378	1.9477
ENSSSCG00000001087	989.749	866.959	931.936	957.295
ENSSSCG00000001089	2.87161	2.10172	0.996723	0.973851
ENSSSCG00000001090	279.503	266.918	245.194	313.58
ENSSSCG00000001091	15.3153	18.9155	7.97378	2.92155
ENSSSCG00000001092	366.609	292.139	326.925	392.462
ENSSSCG00000001095	487.217	474.988	560.158	635.925
ENSSSCG00000001097	164.639	258.511	1531.96	1846.42
ENSSSCG00000001098	54.5606	63.0515	119.607	99.3328
ENSSSCG00000001099	0.957204	1.05086	0.996723	0
ENSSSCG00000001100	2002.47	1779.1	1955.57	1568.87
ENSSSCG00000001107	12.4436	17.8646	14.9508	13.6339
ENSSSCG00000001131	2.87161	8.40687	0.996723	1.9477
ENSSSCG00000001132	0.957204	0	2.99017	0
ENSSSCG00000001137	198.141	238.545	265.128	202.561
ENSSSCG00000001156	637.498	789.195	547.201	744.996
ENSSSCG00000001164	215.371	253.257	178.413	209.378
ENSSSCG00000001197	70.8331	55.6955	36.8788	63.3003
ENSSSCG00000001201	678.657	629.464	582.086	441.154
ENSSSCG00000001203	248.873	261.664	220.276	146.078
ENSSSCG00000001204	98.592	124.001	94.6887	82.7773
ENSSSCG00000001205	16.2725	19.9663	16.9443	11.6862
ENSSSCG00000001206	231.643	278.478	189.377	213.273
ENSSSCG00000001207	179.954	125.052	110.636	138.287
ENSSSCG00000001209	191.441	230.138	213.299	218.143
ENSSSCG00000001213	1.91441	1.05086	301.01	415.834
ENSSSCG00000001214	0	2.10172	0	0
ENSSSCG00000001216	43.0742	27.3223	14.9508	44.7971
ENSSSCG00000001229	366.609	682.007	117.613	103.228
ENSSSCG00000001231	47.8602	77.7636	41.8624	26.294
ENSSSCG00000001233	53.6034	53.5938	36.8788	78.8819
ENSSSCG00000001234	6.70043	3.15258	5.98034	2.92155
ENSSSCG00000001235	12.4436	9.45773	7.97378	6.81696
ENSSSCG00000001236	4.78602	3.15258	9.96723	3.8954
ENSSSCG00000001242	834.682	561.159	226.256	261.966
ENSSSCG00000001245	159.853	115.594	136.551	172.372
ENSSSCG00000001247	36.3737	57.7972	6.97706	4.86925
ENSSSCG00000001341	370.438	553.803	331.909	234.698
ENSSSCG00000001342	136.88	167.087	183.397	163.607
ENSSSCG00000001346	2279.1	2530.47	1871.85	2062.62
ENSSSCG00000001347	1230.01	1503.78	706.677	1318.59
ENSSSCG00000001362	2404.5	2506.3	2406.09	2123.97
ENSSSCG00000001372	689.187	527.531	565.142	655.402
ENSSSCG00000001376	665.257	658.888	480.421	558.016
ENSSSCG00000001379	55227.8	52277.1	56834.1	52685.3
ENSSSCG00000001382	3582.81	3696.92	4469.31	4174.9
ENSSSCG00000001383	367.566	347.834	314.964	372.985
ENSSSCG00000001384	308.22	408.784	353.837	346.691
ENSSSCG00000001391	528.376	451.869	319.948	476.213
ENSSSCG00000001392	83.2767	107.188	83.7247	101.28
ENSSSCG00000001393	687.272	420.344	0	9.73851
ENSSSCG00000001394	46.903	37.8309	41.8624	62.3264
ENSSSCG00000001395	18.1869	15.7629	12.9574	14.6078
ENSSSCG00000001396	538.906	742.957	796.382	696.303
ENSSSCG00000001398	254.616	209.121	192.368	232.75
ENSSSCG00000001400	6234.27	5930	5803.92	5700.92
ENSSSCG00000001401	2.87161	4.20344	0.996723	3.8954
ENSSSCG00000001402	417.341	397.225	519.293	411.939
ENSSSCG00000001403	0.957204	1.05086	0	3.8954
ENSSSCG00000001404	6.70043	9.45773	8.97051	3.8954
ENSSSCG00000001405	1.91441	2.10172	2.99017	4.86925
ENSSSCG00000001409	9289.66	10364.6	9063.2	8211.51
ENSSSCG00000001410	5565.18	6019.32	6171.71	5086.42
ENSSSCG00000001411	532.205	759.771	1593.76	1312.75
ENSSSCG00000001413	509.232	471.836	537.234	446.997
ENSSSCG00000001414	2087.66	2065.99	2300.44	1932.12
ENSSSCG00000001418	903.6	958.383	1225.97	1425.72
ENSSSCG00000001419	896.9	1300.96	2300.44	1723.72
ENSSSCG00000001420	3281.29	3235.59	3092.83	2722.89
ENSSSCG00000001421	666.214	709.33	630.926	433.364
ENSSSCG00000001422	38.2881	24.1698	1.99345	0
ENSSSCG00000001423	1081.64	1152.79	1203.04	1318.59
ENSSSCG00000001424	803.094	973.095	826.283	812.192
ENSSSCG00000001425	182.826	176.544	198.348	207.43
ENSSSCG00000001426	233.558	263.766	245.194	251.253
ENSSSCG00000001427	21.0585	29.424	7.97378	23.3724
ENSSSCG00000001428	1.91441	0	0	0
ENSSSCG00000001430	897.857	756.618	966.821	697.277
ENSSSCG00000001431	102.421	87.2213	80.7346	84.725
ENSSSCG00000001433	1708.61	1779.1	2115.05	2282.71
ENSSSCG00000001434	192.398	171.29	108.643	107.124
ENSSSCG00000001435	765.763	792.348	1006.69	842.381
ENSSSCG00000001436	1117.06	959.434	1331.62	1275.74
ENSSSCG00000001437	17.2297	21.0172	8.97051	12.6601
ENSSSCG00000001438	3803.93	3725.29	3868.28	3498.07
ENSSSCG00000001439	0.957204	1.05086	3.98689	0.973851
ENSSSCG00000001440	488.174	151.324	68.7739	53.5618
ENSSSCG00000001447	5.74322	4.20344	3.98689	3.8954
ENSSSCG00000001455	0.957204	0	0.996723	0
ENSSSCG00000001457	4.78602	12.6103	0	0
ENSSSCG00000001459	92.8487	30.4749	10.964	2.92155
ENSSSCG00000001463	1.91441	0	0	2.92155
ENSSSCG00000001469	4.78602	9.45773	0	0
ENSSSCG00000001470	1.91441	1.05086	0	0
ENSSSCG00000001471	4717.1	5121.89	4718.49	4304.42
ENSSSCG00000001472	0.957204	2.10172	0.996723	2.92155
ENSSSCG00000001473	13.4009	10.5086	3.98689	0.973851
ENSSSCG00000001474	308.22	318.41	348.853	279.495
ENSSSCG00000001475	2213.05	2590.37	2862.59	3635.38
ENSSSCG00000001476	147.409	159.731	195.358	175.293
ENSSSCG00000001477	926.573	804.958	811.333	836.538
ENSSSCG00000001478	368.523	208.07	80.7346	115.888
ENSSSCG00000001479	84.2339	111.391	37.8755	17.5293
ENSSSCG00000001481	5.74322	0	0	0
ENSSSCG00000001483	697.801	786.042	590.06	674.879
ENSSSCG00000001484	3.82881	7.35601	0.996723	3.8954
ENSSSCG00000001486	528.376	656.787	695.713	652.48
ENSSSCG00000001488	977.305	1464.9	2001.42	1602.96
ENSSSCG00000001489	32.5449	28.3732	39.8689	42.8494
ENSSSCG00000001490	3.82881	0	0	0.973851
ENSSSCG00000001493	494.874	310.003	396.696	297.024
ENSSSCG00000001497	543.692	549.599	467.463	508.35
ENSSSCG00000001498	15.3153	32.5766	23.9214	21.4247
ENSSSCG00000001499	6409.44	6585.73	8539.92	7182.15
ENSSSCG00000001500	128.265	117.696	49.8362	70.1173
ENSSSCG00000001501	893.071	1043.5	867.149	892.047
ENSSSCG00000001502	18779.4	15257.4	18265.9	20920.3
ENSSSCG00000001503	263.231	337.326	292.04	219.116
ENSSSCG00000001504	423.084	483.395	369.784	356.429
ENSSSCG00000001505	659.513	496.005	679.765	604.761
ENSSSCG00000001506	158.896	201.765	140.538	146.078
ENSSSCG00000001507	75.6191	114.544	71.7641	100.307
ENSSSCG00000001509	865.312	960.485	945.89	1021.57
ENSSSCG00000001510	1752.64	1824.29	1575.82	1820.13
ENSSSCG00000001511	283.332	241.698	264.132	308.711
ENSSSCG00000001512	702.587	626.312	748.539	804.401
ENSSSCG00000001513	381.924	375.157	194.361	143.156
ENSSSCG00000001516	396.282	426.649	400.683	431.416
ENSSSCG00000001517	6.70043	14.712	4.98362	15.5816
ENSSSCG00000001518	5916.48	6562.61	6022.2	4679.35
ENSSSCG00000001520	670.043	756.618	585.076	610.604
ENSSSCG00000001523	136.88	119.798	0.996723	0
ENSSSCG00000001527	3440.19	3468.88	4428.44	3765.88
ENSSSCG00000001528	15292.3	13774.7	18221.1	16445.4
ENSSSCG00000001531	1082.6	1067.67	1146.23	1246.53
ENSSSCG00000001532	488.174	680.956	475.437	571.65
ENSSSCG00000001533	397.239	467.632	476.434	583.337
ENSSSCG00000001534	1805.29	2054.43	2056.24	1940.88
ENSSSCG00000001535	1.91441	8.40687	3.98689	11.6862
ENSSSCG00000001536	1006.98	1148.59	559.162	434.337
ENSSSCG00000001537	13.4009	11.5594	16.9443	0
ENSSSCG00000001538	114.864	131.357	103.659	88.6204
ENSSSCG00000001539	678.657	588.481	540.224	542.435
ENSSSCG00000001541	44.9886	40.9835	33.8886	37.0063
ENSSSCG00000001543	763.848	601.091	678.768	614.5
ENSSSCG00000001544	752.362	819.67	715.647	686.565
ENSSSCG00000001546	480.516	500.209	359.817	477.187
ENSSSCG00000001549	662.385	377.258	296.027	345.717
ENSSSCG00000001554	2745.26	2177.38	1819.02	2348.93
ENSSSCG00000001555	13.4009	7.35601	8.97051	14.6078
ENSSSCG00000001556	1220.43	925.807	1121.31	1249.45
ENSSSCG00000001559	0.957204	3.15258	0	0
ENSSSCG00000001560	2.87161	4.20344	4.98362	2.92155
ENSSSCG00000001561	1.91441	0	0	1.9477
ENSSSCG00000001562	913.172	915.298	748.539	829.721
ENSSSCG00000001563	646.112	622.108	627.936	697.277
ENSSSCG00000001564	4352.4	3854.55	3019.07	3692.84
ENSSSCG00000001565	90.9343	171.29	94.6887	193.796
ENSSSCG00000001566	0	5.25429	0	0
ENSSSCG00000001567	18.1869	27.3223	22.9246	25.3201
ENSSSCG00000001571	3038.16	3544.55	3899.18	3552.61
ENSSSCG00000001572	4.78602	6.30515	17.941	33.1109
ENSSSCG00000001573	1295.1	1382.93	2066.21	1596.14
ENSSSCG00000001577	811.709	760.822	1112.34	958.269
ENSSSCG00000001578	884.456	934.213	741.562	857.963
ENSSSCG00000001579	1076.85	1149.64	879.11	1081.95
ENSSSCG00000001582	139.752	192.307	30.8984	68.1696
ENSSSCG00000001588	0.957204	6.30515	0.996723	0.973851
ENSSSCG00000001589	27.7589	9.45773	3.98689	1.9477
ENSSSCG00000001594	6.70043	13.6612	3.98689	25.3201
ENSSSCG00000001595	136.88	146.069	82.728	101.28
ENSSSCG00000001596	377.138	320.512	338.886	251.253
ENSSSCG00000001597	63.1754	146.069	188.381	205.483
ENSSSCG00000001611	980.176	790.246	997.72	966.06
ENSSSCG00000001612	30.6305	46.2378	27.9082	44.7971
ENSSSCG00000001619	974.433	1211.64	1363.52	988.459
ENSSSCG00000001620	513.061	226.985	12.9574	61.3526
ENSSSCG00000001621	14.3581	3.15258	7.97378	7.79081
ENSSSCG00000001624	119.65	120.849	123.594	87.6466
ENSSSCG00000001625	12.4436	19.9663	44.8525	55.5095
ENSSSCG00000001629	126.351	164.985	158.479	145.104
ENSSSCG00000001636	35.4165	12.6103	19.9345	41.8756
ENSSSCG00000001637	0	1.05086	3.98689	0.973851
ENSSSCG00000001638	666.214	586.379	634.913	685.591
ENSSSCG00000001639	52.6462	66.2041	30.8984	21.4247
ENSSSCG00000001641	1138.12	1139.13	1422.32	1480.25
ENSSSCG00000001646	381.924	440.31	481.417	351.56
ENSSSCG00000001651	402.026	340.478	324.932	321.371
ENSSSCG00000001653	580.065	566.413	477.43	679.748
ENSSSCG00000001654	1880.91	1810.63	1868.86	1787.02
ENSSSCG00000001655	947.632	879.569	1032.61	1010.86
ENSSSCG00000001656	592.509	642.075	559.162	558.016
ENSSSCG00000001657	1754.55	2021.85	1579.81	1697.42
ENSSSCG00000001658	560.921	522.277	583.083	566.781
ENSSSCG00000001659	632.712	607.396	678.768	646.637
ENSSSCG00000001660	4086.3	3260.81	2957.28	2893.31
ENSSSCG00000001661	1150.56	1197.98	1047.56	1027.41
ENSSSCG00000001664	20.1013	44.1361	21.9279	11.6862
ENSSSCG00000001667	1649.26	1713.95	1997.43	1511.42
ENSSSCG00000001672	143.581	201.765	171.436	139.261
ENSSSCG00000001676	3.82881	3.15258	0.996723	0.973851
ENSSSCG00000001679	7664.33	7048.11	6656.12	6686.46
ENSSSCG00000001680	864.355	967.841	678.768	709.937
ENSSSCG00000001682	3.82881	1.05086	0	0.973851
ENSSSCG00000001683	141.666	125.052	133.561	139.261
ENSSSCG00000001688	873.927	797.602	887.084	811.218
ENSSSCG00000001689	702.587	742.957	707.673	767.394
ENSSSCG00000001691	13.4009	13.6612	27.9082	4.86925
ENSSSCG00000001692	412.555	465.53	453.509	581.389
ENSSSCG00000001695	4183.94	3355.39	7159.46	6369.96
ENSSSCG00000001696	656.642	669.397	710.664	714.806
ENSSSCG00000001697	1044.31	1090.79	1178.13	1352.68
ENSSSCG00000001698	0	3.15258	5.98034	0.973851
ENSSSCG00000001700	4541.93	6154.88	6958.12	5703.84
ENSSSCG00000001701	41911.2	37245.6	36792	30876.9
ENSSSCG00000001702	291.947	341.529	259.148	304.815
ENSSSCG00000001703	341.722	469.734	333.902	534.644
ENSSSCG00000001706	933.274	783.941	716.644	672.931
ENSSSCG00000001708	1977.58	1825.34	1893.77	1717.87
ENSSSCG00000001709	715.031	615.803	739.569	771.29
ENSSSCG00000001710	16.2725	1.05086	19.9345	14.6078
ENSSSCG00000001715	780.121	818.619	956.854	618.395
ENSSSCG00000001716	167.511	211.223	183.397	223.986
ENSSSCG00000001718	498.703	452.92	440.552	386.619
ENSSSCG00000001720	614.525	863.806	803.359	805.375
ENSSSCG00000001723	373.309	364.648	885.09	463.553
ENSSSCG00000001725	23.9301	6.30515	3.98689	1.9477
ENSSSCG00000001726	4.78602	7.35601	7.97378	1.9477
ENSSSCG00000001727	1507.6	1834.8	2051.26	2120.07
ENSSSCG00000001729	0.957204	1.05086	1.99345	1.9477
ENSSSCG00000001731	568.579	679.906	527.266	501.533
ENSSSCG00000001732	368.523	440.31	473.443	320.397
ENSSSCG00000001734	380.01	629.464	413.64	406.096
ENSSSCG00000001746	0.957204	0	0.996723	24.3463
ENSSSCG00000001749	1.91441	0	0.996723	0
ENSSSCG00000001750	320.663	204.917	206.322	256.123
ENSSSCG00000001752	12.4436	15.7629	11.9607	9.73851
ENSSSCG00000001753	0.957204	1.05086	0.996723	0
ENSSSCG00000001755	29.6733	51.4921	21.9279	48.6925
ENSSSCG00000001756	2545.2	2072.29	2578.52	2438.52
ENSSSCG00000001757	1500.9	1231.61	1353.55	1609.78
ENSSSCG00000001760	3.82881	2.10172	2.99017	3.8954
ENSSSCG00000001762	504.446	474.988	572.119	653.454
ENSSSCG00000001764	0.957204	1.05086	1.99345	0
ENSSSCG00000001765	3127.18	3304.95	2965.25	2867.02
ENSSSCG00000001769	4700.83	3704.28	4763.34	4556.65
ENSSSCG00000001770	602.081	687.262	768.473	781.028
ENSSSCG00000001771	18.1869	17.8646	0.996723	1.9477
ENSSSCG00000001773	465.201	499.158	534.244	600.866
ENSSSCG00000001775	32.5449	17.8646	6.97706	9.73851
ENSSSCG00000001776	4.78602	8.40687	4.98362	13.6339
ENSSSCG00000001779	1751.68	1544.76	2460.91	2664.46
ENSSSCG00000001780	314.92	359.394	339.883	560.938
ENSSSCG00000001782	390.539	386.716	510.322	470.37
ENSSSCG00000001787	1.91441	0	0	0
ENSSSCG00000001788	53.6034	58.8481	34.8853	35.0586
ENSSSCG00000001789	0	2.10172	0	0
ENSSSCG00000001792	828.938	706.177	613.981	780.054
ENSSSCG00000001793	1.91441	0	3.98689	4.86925
ENSSSCG00000001795	3.82881	0	0.996723	2.92155
ENSSSCG00000001798	216.328	200.714	0	0
ENSSSCG00000001800	4.78602	1.05086	6.97706	4.86925
ENSSSCG00000001801	722.689	559.057	746.546	719.676
ENSSSCG00000001804	1081.64	1459.64	2199.77	1719.82
ENSSSCG00000001805	223.986	159.731	203.332	210.352
ENSSSCG00000001807	8.61483	14.712	12.9574	11.6862
ENSSSCG00000001808	7.65763	5.25429	11.9607	15.5816
ENSSSCG00000001810	233.558	374.106	550.191	567.755
ENSSSCG00000001814	3684.28	4597.51	7777.43	7323.36
ENSSSCG00000001816	1024.21	726.143	879.11	1014.75
ENSSSCG00000001817	8798.62	10940.5	13033.2	12455.6
ENSSSCG00000001818	980.176	1035.1	975.792	922.237
ENSSSCG00000001819	1340.09	1191.67	913.995	939.766
ENSSSCG00000001820	230.686	249.054	247.187	237.62
ENSSSCG00000001821	1054.84	1157	1081.44	1151.09
ENSSSCG00000001822	129.222	266.918	214.295	156.79
ENSSSCG00000001823	1052.92	1540.56	1634.63	1579.59
ENSSSCG00000001824	708.331	772.381	774.454	711.885
ENSSSCG00000001825	534.12	558.006	467.463	550.226
ENSSSCG00000001826	57.4322	112.442	42.8591	33.1109
ENSSSCG00000001827	0.957204	0	0.996723	0
ENSSSCG00000001832	29.6733	30.4749	28.905	20.4509
ENSSSCG00000001834	4225.1	5484.43	6857.45	4289.81
ENSSSCG00000001835	730.346	904.789	777.444	882.309
ENSSSCG00000001836	13.4009	26.2715	15.9476	22.3986
ENSSSCG00000001837	1176.4	756.618	829.274	797.584
ENSSSCG00000001838	1149.6	1193.78	1251.88	1348.78
ENSSSCG00000001840	1193.63	1196.93	1072.47	1179.33
ENSSSCG00000001841	17.2297	4.20344	8.97051	5.8431
ENSSSCG00000001844	0.957204	8.40687	0	0
ENSSSCG00000001846	7.65763	13.6612	1.99345	15.5816
ENSSSCG00000001847	4.78602	10.5086	8.97051	6.81696
ENSSSCG00000001848	25.8445	26.2715	30.8984	24.3463
ENSSSCG00000001849	417.341	503.361	462.479	578.467
ENSSSCG00000001850	462.329	412.988	369.784	346.691
ENSSSCG00000001852	2073.3	2030.26	2733.01	2334.32
ENSSSCG00000001858	880.627	914.247	1085.43	1273.8
ENSSSCG00000001859	101.464	126.103	97.6789	91.542
ENSSSCG00000001860	64.1326	117.696	107.646	159.712
ENSSSCG00000001862	1483.67	1347.2	1727.32	1350.73
ENSSSCG00000001863	80.4051	98.7807	129.574	142.182
ENSSSCG00000001865	204.842	180.748	249.181	179.189
ENSSSCG00000001866	2264.74	1961.95	2208.74	2249.6
ENSSSCG00000001868	3843.17	4078.38	4078.59	4059.98
ENSSSCG00000001869	714.074	831.229	915.988	870.623
ENSSSCG00000001871	1526.74	1572.08	1723.33	1465.65
ENSSSCG00000001872	26.8017	51.4921	34.8853	16.5555
ENSSSCG00000001873	4.78602	5.25429	8.97051	10.7124
ENSSSCG00000001875	1200.33	1615.17	1347.57	1378
ENSSSCG00000001877	859.569	1055.06	979.779	1079.03
ENSSSCG00000001878	697.801	891.128	1011.67	932.949
ENSSSCG00000001880	2165.19	2347.62	2225.68	2281.73
ENSSSCG00000001881	1226.18	1330.39	901.038	902.76
ENSSSCG00000001882	62.2182	48.3395	42.8591	58.431
ENSSSCG00000001884	212.499	215.426	308.984	262.94
ENSSSCG00000001885	663.342	975.197	492.381	499.585
ENSSSCG00000001887	1463.56	1681.37	1693.43	1307.88
ENSSSCG00000001888	59.3466	40.9835	31.8951	33.1109
ENSSSCG00000001892	1733.5	2030.26	2140.96	2217.46
ENSSSCG00000001898	830.853	744.008	603.017	613.526
ENSSSCG00000001899	0	1.05086	0	0.973851
ENSSSCG00000001900	1182.15	1215.84	1106.36	1140.38
ENSSSCG00000001901	9.57204	1.05086	0.996723	3.8954
ENSSSCG00000001903	857.654	1083.44	889.077	917.367
ENSSSCG00000001904	1208.95	918.451	1550.9	1478.31
ENSSSCG00000001905	1352.53	1310.42	1008.68	1275.74
ENSSSCG00000001906	199.098	120.849	272.105	206.456
ENSSSCG00000001907	460.415	601.091	560.158	544.383
ENSSSCG00000001908	1.91441	7.35601	5.98034	8.76466
ENSSSCG00000001909	30.6305	75.6618	0	0.973851
ENSSSCG00000001910	22.0157	34.6783	11.9607	60.3787
ENSSSCG00000001912	433.613	530.684	440.552	454.788
ENSSSCG00000001913	101.464	139.764	111.633	115.888
ENSSSCG00000001914	1168.75	2612.43	5453.07	4976.38
ENSSSCG00000001916	5.74322	5.25429	9.96723	5.8431
ENSSSCG00000001917	2443.74	2585.11	2281.5	2220.38
ENSSSCG00000001918	2998.92	3127.36	3363.94	3601.3
ENSSSCG00000001920	14.3581	5.25429	0.996723	0.973851
ENSSSCG00000001921	6144.29	6887.33	6171.71	5488.62
ENSSSCG00000001924	638.455	651.532	667.804	550.226
ENSSSCG00000001925	608.781	674.651	700.696	831.669
ENSSSCG00000001926	3.82881	0	0.996723	6.81696
ENSSSCG00000001927	1883.78	2195.24	3726.75	3100.74
ENSSSCG00000001929	119.65	140.815	133.561	95.4374
ENSSSCG00000001930	55377.1	58526.5	54920.4	49471.6
ENSSSCG00000001931	11.4864	14.712	6.97706	7.79081
ENSSSCG00000001932	34.4593	45.1869	26.9115	41.8756
ENSSSCG00000001934	1019.42	1245.27	1891.78	2232.07
ENSSSCG00000001938	70.8331	52.5429	46.846	43.8233
ENSSSCG00000001939	5.74322	10.5086	10.964	22.3986
ENSSSCG00000001942	20.1013	23.1189	4.98362	12.6601
ENSSSCG00000001944	35.4165	44.1361	20.9312	36.0325
ENSSSCG00000001946	461.372	395.123	441.548	444.076
ENSSSCG00000001947	128.265	94.5773	118.61	113.941
ENSSSCG00000001950	211.542	158.68	182.4	178.215
ENSSSCG00000001951	1937.38	1740.22	1992.45	1889.27
ENSSSCG00000001952	331.192	369.902	315.961	278.521
ENSSSCG00000001955	1259.68	1120.22	1149.22	1547.45
ENSSSCG00000001956	211.542	177.595	186.387	214.247
ENSSSCG00000001958	572.408	502.311	386.729	621.317
ENSSSCG00000001959	616.439	471.836	504.342	484.004
ENSSSCG00000001960	562.836	524.379	466.466	499.585
ENSSSCG00000001963	464.244	290.037	964.828	940.74
ENSSSCG00000001964	2.87161	3.15258	8.97051	1.9477
ENSSSCG00000001966	2600.72	2565.15	2977.21	2956.61
ENSSSCG00000001968	270.889	266.918	273.102	325.266
ENSSSCG00000001970	1828.26	2290.87	3022.06	3195.2
ENSSSCG00000001971	3957.08	4045.81	4479.27	4255.73
ENSSSCG00000001972	14.3581	12.6103	14.9508	22.3986
ENSSSCG00000001973	767.677	769.229	881.103	886.204
ENSSSCG00000001974	865.312	572.718	687.739	839.459
ENSSSCG00000001975	883.499	605.295	1085.43	823.878
ENSSSCG00000001977	142.623	45.1869	20.9312	33.1109
ENSSSCG00000001978	2.87161	2.10172	0	0.973851
ENSSSCG00000001982	0.957204	1.05086	2.99017	0.973851
ENSSSCG00000001983	25.8445	55.6955	41.8624	47.7187
ENSSSCG00000001984	930.402	928.959	1013.67	1126.75
ENSSSCG00000001985	2.87161	0	0	0
ENSSSCG00000001986	185.697	141.866	65.7837	38.954
ENSSSCG00000001987	0	8.40687	0	0
ENSSSCG00000001988	22.0157	19.9663	4.98362	3.8954
ENSSSCG00000001989	807.88	1209.54	1767.19	1524.08
ENSSSCG00000001990	550.392	463.429	535.24	600.866
ENSSSCG00000001991	395.325	481.293	640.893	577.493
ENSSSCG00000001993	13.4009	26.2715	19.9345	19.477
ENSSSCG00000001994	543.692	649.431	638.899	701.173
ENSSSCG00000001999	24.8873	38.8818	5.98034	3.8954
ENSSSCG00000002000	62.2182	42.0344	65.7837	47.7187
ENSSSCG00000002001	231.643	337.326	61.7968	35.0586
ENSSSCG00000002002	2.87161	2.10172	1.99345	6.81696
ENSSSCG00000002003	902.643	879.569	658.834	836.538
ENSSSCG00000002004	419.255	461.327	435.568	458.684
ENSSSCG00000002005	164.639	211.223	198.348	180.162
ENSSSCG00000002006	92.8487	100.882	68.7739	91.542
ENSSSCG00000002007	0.957204	7.35601	1.99345	3.8954
ENSSSCG00000002008	961.032	1046.66	1002.7	961.191
ENSSSCG00000002009	1383.16	1443.88	933.929	1076.11
ENSSSCG00000002010	4.78602	4.20344	3.98689	6.81696
ENSSSCG00000002012	3.82881	3.15258	0	0.973851
ENSSSCG00000002013	428.827	293.19	388.722	370.063
ENSSSCG00000002014	7.65763	2.10172	0.996723	3.8954
ENSSSCG00000002015	872.97	1063.47	717.641	791.741
ENSSSCG00000002016	164.639	108.238	213.299	138.287
ENSSSCG00000002020	300.562	296.342	273.102	300.92
ENSSSCG00000002023	5434.04	5177.58	4548.05	4984.17
ENSSSCG00000002025	1364.02	1645.64	1559.87	1200.76
ENSSSCG00000002026	375.224	381.462	97.6789	116.862
ENSSSCG00000002028	3.82881	5.25429	1.99345	0
ENSSSCG00000002029	402.983	372.004	271.109	292.155
ENSSSCG00000002032	24867.2	34531.2	35992.7	29830
ENSSSCG00000002033	0	1.05086	0	0.973851
ENSSSCG00000002034	5245.48	5019.95	5050.4	4401.81
ENSSSCG00000002035	411.598	449.768	373.771	522.958
ENSSSCG00000002036	2988.39	3014.91	3414.77	3183.52
ENSSSCG00000002037	841.382	875.365	755.516	727.467
ENSSSCG00000002039	8020.41	8739.99	8702.39	8337.14
ENSSSCG00000002040	512.104	522.277	438.558	540.487
ENSSSCG00000002041	2497.34	3718.99	7949.86	5691.18
ENSSSCG00000002042	2104.89	2369.69	2267.54	1885.38
ENSSSCG00000002045	1751.68	1480.66	1482.13	1491.94
ENSSSCG00000002050	1179.27	1085.54	1091.41	1386.76
ENSSSCG00000002051	2108.72	2698.61	2628.36	2065.54
ENSSSCG00000002081	27.7589	18.9155	24.9181	30.1894
ENSSSCG00000002090	0.957204	1.05086	0	0.973851
ENSSSCG00000002127	3377.97	3627.56	3393.84	3353.94
ENSSSCG00000002129	22.9729	10.5086	5.98034	12.6601
ENSSSCG00000002135	158.896	107.188	59.8034	132.444
ENSSSCG00000002138	292.904	343.631	320.945	385.645
ENSSSCG00000002140	0.957204	4.20344	2.99017	2.92155
ENSSSCG00000002142	363.737	429.801	711.66	416.808
ENSSSCG00000002143	551.349	461.327	491.384	617.421
ENSSSCG00000002144	302.476	225.935	285.063	238.593
ENSSSCG00000002145	370.438	311.054	388.722	307.737
ENSSSCG00000002235	822.238	886.925	889.077	653.454
ENSSSCG00000002243	400.111	425.598	456.499	501.533
ENSSSCG00000002245	323.535	328.919	302.007	471.344
ENSSSCG00000002252	51.689	97.7299	67.7772	67.1957
ENSSSCG00000002254	423.084	544.345	232.236	277.547
ENSSSCG00000002257	65.0898	89.323	56.8132	62.3264
ENSSSCG00000002258	139.752	128.205	176.42	220.09
ENSSSCG00000002259	1275.95	1144.39	1438.27	1008.91
ENSSSCG00000002260	132.094	147.12	179.41	86.6727
ENSSSCG00000002261	239.301	218.579	295.03	258.07
ENSSSCG00000002262	29.6733	13.6612	12.9574	3.8954
ENSSSCG00000002263	85.1911	48.3395	85.7182	18.5032
ENSSSCG00000002265	6.70043	16.8137	8.97051	3.8954
ENSSSCG00000002266	2881.18	2347.62	3567.27	2389.83
ENSSSCG00000002267	274.717	196.511	53.823	100.307
ENSSSCG00000002268	26.8017	6.30515	0.996723	6.81696
ENSSSCG00000002269	1940.25	1511.13	1911.71	2075.28
ENSSSCG00000002274	14.3581	18.9155	10.964	25.3201
ENSSSCG00000002275	5.74322	2.10172	1.99345	0.973851
ENSSSCG00000002276	5067.44	5480.23	6067.05	5056.23
ENSSSCG00000002277	35.4165	35.7292	15.9476	2.92155
ENSSSCG00000002279	602.081	997.265	366.794	81.8035
ENSSSCG00000002280	579.108	547.497	808.342	836.538
ENSSSCG00000002281	443.185	337.326	457.496	434.337
ENSSSCG00000002283	792.565	642.075	687.739	732.336
ENSSSCG00000002285	465.201	366.75	339.883	328.188
ENSSSCG00000002286	0.957204	1.05086	0	4.86925
ENSSSCG00000002287	2262.83	2558.84	2964.25	3034.52
ENSSSCG00000002290	57.4322	51.4921	41.8624	71.0911
ENSSSCG00000002292	706.416	671.499	366.794	394.41
ENSSSCG00000002294	1990.03	2007.14	1428.3	1254.32
ENSSSCG00000002295	1163	1140.18	1436.28	1331.25
ENSSSCG00000002296	2656.24	2466.37	2930.37	3146.51
ENSSSCG00000002298	654.727	746.11	889.077	616.448
ENSSSCG00000002305	794.479	766.076	797.378	987.485
ENSSSCG00000002306	28.7161	8.40687	1.99345	4.86925
ENSSSCG00000002307	3246.83	2701.76	3056.95	3232.21
ENSSSCG00000002309	45.9458	29.424	28.905	18.5032
ENSSSCG00000002311	251.745	290.037	325.928	243.463
ENSSSCG00000002313	0	6.30515	0.996723	3.8954
ENSSSCG00000002314	67.9615	18.9155	10.964	3.8954
ENSSSCG00000002315	7.65763	2.10172	1.99345	2.92155
ENSSSCG00000002316	85.1911	48.3395	71.7641	81.8035
ENSSSCG00000002317	5.74322	0	0	0.973851
ENSSSCG00000002321	0	2.10172	0	0
ENSSSCG00000002329	545.606	648.38	858.179	684.617
ENSSSCG00000002330	1832.09	1968.26	1895.77	1580.56
ENSSSCG00000002332	1937.38	2638.71	2357.25	2004.18
ENSSSCG00000002333	64.1326	46.2378	65.7837	101.28
ENSSSCG00000002337	594.423	668.346	780.434	671.957
ENSSSCG00000002340	860.526	898.484	1295.74	1315.67
ENSSSCG00000002341	136.88	91.4247	48.8394	97.3851
ENSSSCG00000002344	432.656	606.346	435.568	430.442
ENSSSCG00000002346	83.2767	79.8653	55.8165	58.431
ENSSSCG00000002348	73.7047	42.0344	47.8427	73.0388
ENSSSCG00000002349	1066.32	856.45	552.185	719.676
ENSSSCG00000002350	533.162	499.158	459.489	453.814
ENSSSCG00000002351	309.177	357.292	439.555	234.698
ENSSSCG00000002352	444.142	566.413	586.073	699.225
ENSSSCG00000002353	68.9187	46.2378	97.6789	104.202
ENSSSCG00000002354	512.104	566.413	536.237	478.161
ENSSSCG00000002355	414.469	341.529	294.033	310.658
ENSSSCG00000002356	0	2.10172	1.99345	5.8431
ENSSSCG00000002357	1229.05	1534.25	1319.66	1350.73
ENSSSCG00000002361	2228.37	3461.53	2816.74	2804.69
ENSSSCG00000002363	0	0	3.98689	0
ENSSSCG00000002366	9247.54	10592.7	25751.3	20894
ENSSSCG00000002367	294.819	236.443	280.079	344.743
ENSSSCG00000002368	775.335	1051.91	648.867	197.692
ENSSSCG00000002370	1144.82	1235.81	962.834	1106.29
ENSSSCG00000002372	2105.85	2189.99	1631.64	2043.14
ENSSSCG00000002373	7.65763	24.1698	44.8525	183.084
ENSSSCG00000002374	2364.29	3283.93	5301.57	8452.05
ENSSSCG00000002375	103.378	21.0172	83.7247	97.3851
ENSSSCG00000002376	25.8445	6.30515	1.99345	5.8431
ENSSSCG00000002377	888.285	955.231	877.116	917.367
ENSSSCG00000002378	378.095	373.055	377.758	415.834
ENSSSCG00000002379	86.1483	59.899	107.646	139.261
ENSSSCG00000002380	8.61483	16.8137	2.99017	13.6339
ENSSSCG00000002381	1865.59	1740.22	1586.78	1644.83
ENSSSCG00000002383	196.227	91.4247	304.997	280.469
ENSSSCG00000002385	54.5606	96.679	43.8558	53.5618
ENSSSCG00000002386	299.605	249.054	230.243	213.273
ENSSSCG00000002387	757.148	673.6	727.608	805.375
ENSSSCG00000002388	42.117	37.8309	9.96723	10.7124
ENSSSCG00000002389	562.836	754.517	1050.55	777.133
ENSSSCG00000002390	151.238	228.036	147.515	216.195
ENSSSCG00000002392	321.62	412.988	394.702	455.762
ENSSSCG00000002396	100.506	93.5264	119.607	142.182
ENSSSCG00000002397	254.616	252.206	231.24	215.221
ENSSSCG00000002398	71.7903	48.3395	20.9312	17.5293
ENSSSCG00000002399	4.78602	1.05086	3.98689	3.8954
ENSSSCG00000002400	22.9729	33.6275	20.9312	21.4247
ENSSSCG00000002403	579.108	527.531	635.909	599.892
ENSSSCG00000002404	832.767	914.247	708.67	931.001
ENSSSCG00000002406	1501.85	1351.4	1280.79	1415.01
ENSSSCG00000002408	92.8487	85.1196	87.7116	70.1173
ENSSSCG00000002409	1.91441	3.15258	1.99345	4.86925
ENSSSCG00000002410	143.581	130.306	197.351	189.901
ENSSSCG00000002411	422.127	434.005	467.463	469.396
ENSSSCG00000002412	884.456	1209.54	965.825	723.571
ENSSSCG00000002414	2000.56	2159.51	2799.8	3295.51
ENSSSCG00000002423	8.61483	1.05086	2.99017	0
ENSSSCG00000002424	136.88	83.0178	102.662	162.633
ENSSSCG00000002425	698.759	628.414	899.044	708.963
ENSSSCG00000002426	2993.18	2915.08	2999.14	2710.23
ENSSSCG00000002427	41.1598	34.6783	23.9214	9.73851
ENSSSCG00000002428	202.927	196.511	157.482	178.215
ENSSSCG00000002429	759.062	793.398	1091.41	836.538
ENSSSCG00000002430	98.592	107.188	138.545	70.1173
ENSSSCG00000002431	671	816.517	574.112	607.683
ENSSSCG00000002433	2019.7	1768.6	1820.02	1774.36
ENSSSCG00000002434	620.268	792.348	641.89	676.826
ENSSSCG00000002436	350.337	394.072	308.984	409.991
ENSSSCG00000002440	1252.02	1174.86	1030.61	827.773
ENSSSCG00000002441	2020.66	1985.07	2117.04	1964.26
ENSSSCG00000002443	1055.8	1675.07	1309.69	2151.24
ENSSSCG00000002444	7.65763	21.0172	13.9541	14.6078
ENSSSCG00000002445	689.187	696.719	764.487	790.767
ENSSSCG00000002446	507.318	315.258	500.355	339.874
ENSSSCG00000002447	1512.38	1521.64	1300.72	1468.57
ENSSSCG00000002449	316.834	244.85	269.115	362.272
ENSSSCG00000002450	5.74322	5.25429	0.996723	0
ENSSSCG00000002451	303.434	429.801	560.158	497.638
ENSSSCG00000002452	1463.56	1196.93	1832.97	1838.63
ENSSSCG00000002455	418.298	450.818	660.827	584.31
ENSSSCG00000002456	541.777	406.682	280.079	157.764
ENSSSCG00000002457	1144.82	1357.71	941.903	735.257
ENSSSCG00000002458	267.06	270.071	224.263	238.593
ENSSSCG00000002459	481.473	411.937	404.67	482.056
ENSSSCG00000002460	1165.87	1066.62	1028.62	1144.27
ENSSSCG00000002461	918.915	988.858	883.097	908.603
ENSSSCG00000002462	77.5335	29.424	66.7804	7.79081
ENSSSCG00000002464	547.52	287.935	180.407	58.431
ENSSSCG00000002467	9.57204	2.10172	5.98034	1.9477
ENSSSCG00000002469	115.822	93.5264	112.63	45.771
ENSSSCG00000002470	2126.91	2125.89	1793.1	2311.92
ENSSSCG00000002472	268.974	276.376	268.119	244.437
ENSSSCG00000002474	101.464	77.7636	100.669	47.7187
ENSSSCG00000002476	65.0898	17.8646	1551.9	771.29
ENSSSCG00000002481	1.91441	6.30515	0	0.973851
ENSSSCG00000002483	38.2881	90.3739	8.97051	2.92155
ENSSSCG00000002486	0.957204	4.20344	0.996723	1.9477
ENSSSCG00000002487	12.4436	23.1189	14.9508	7.79081
ENSSSCG00000002490	886.371	540.141	980.775	385.645
ENSSSCG00000002494	330.235	335.224	540.224	572.624
ENSSSCG00000002495	2208.27	2281.41	2212.73	2010.03
ENSSSCG00000002496	543.692	609.498	678.768	669.035
ENSSSCG00000002501	1.91441	2.10172	0	1.9477
ENSSSCG00000002502	722.689	738.754	787.411	809.27
ENSSSCG00000002504	4.78602	1.05086	2.99017	0.973851
ENSSSCG00000002505	3914.01	3700.07	3716.78	4194.38
ENSSSCG00000002506	689.187	559.057	405.666	679.748
ENSSSCG00000002507	1.91441	2.10172	1.99345	5.8431
ENSSSCG00000002508	1657.88	1863.17	2276.52	2065.54
ENSSSCG00000002509	849.997	939.468	985.759	800.505
ENSSSCG00000002510	0.957204	1.05086	0	0.973851
ENSSSCG00000002512	71.7903	130.306	130.571	92.5158
ENSSSCG00000002515	38.2881	62.0007	29.9017	56.4833
ENSSSCG00000002516	1267.34	1271.54	1103.37	1222.18
ENSSSCG00000002517	216.328	254.308	197.351	202.561
ENSSSCG00000002520	1854.1	2222.57	1345.58	1974.97
ENSSSCG00000002600	8.61483	6.30515	0	0.973851
ENSSSCG00000002618	1.91441	0	1.99345	0
ENSSSCG00000002620	209.628	233.291	271.109	183.084
ENSSSCG00000002622	184.74	190.205	275.096	213.273
ENSSSCG00000002623	6.70043	1.05086	5.98034	0
ENSSSCG00000002627	380.967	334.173	587.07	284.364
ENSSSCG00000002628	181.869	116.645	140.538	94.4635
ENSSSCG00000002629	781.078	767.127	681.759	700.199
ENSSSCG00000002632	7.65763	14.712	15.9476	14.6078
ENSSSCG00000002633	581.98	627.363	571.122	610.604
ENSSSCG00000002635	358.951	457.124	462.479	439.207
ENSSSCG00000002637	117.736	148.171	134.558	150.947
ENSSSCG00000002639	1873.25	1727.61	1927.66	1942.83
ENSSSCG00000002640	658.556	800.754	873.129	745.97
ENSSSCG00000002642	23.9301	4.20344	39.8689	19.477
ENSSSCG00000002645	871.055	1141.23	1317.67	1295.22
ENSSSCG00000002646	601.124	696.719	786.414	709.937
ENSSSCG00000002648	63.1754	69.3567	54.8198	67.1957
ENSSSCG00000002650	274.717	258.511	271.109	282.417
ENSSSCG00000002651	974.433	1229.5	885.09	771.29
ENSSSCG00000002652	1040.48	998.316	813.326	880.361
ENSSSCG00000002653	47.8602	34.6783	14.9508	24.3463
ENSSSCG00000002654	548.478	484.446	378.755	448.945
ENSSSCG00000002655	908.386	835.433	995.726	1247.5
ENSSSCG00000002656	1396.56	1429.17	1122.31	1588.35
ENSSSCG00000002658	0.957204	0	0.996723	0
ENSSSCG00000002660	488.174	519.124	356.827	414.86
ENSSSCG00000002662	22.9729	26.2715	14.9508	10.7124
ENSSSCG00000002664	2347.06	2393.86	2697.13	1720.79
ENSSSCG00000002666	743.747	810.212	652.854	485.952
ENSSSCG00000002667	1378.37	1510.08	1151.22	1385.79
ENSSSCG00000002669	89.9771	69.3567	7.97378	3.8954
ENSSSCG00000002670	1674.15	1769.65	1407.37	1533.81
ENSSSCG00000002671	195.27	140.815	480.421	378.828
ENSSSCG00000002672	80.4051	54.6447	69.7706	52.5879
ENSSSCG00000002675	7.65763	6.30515	0	0.973851
ENSSSCG00000002680	313.963	295.291	265.128	237.62
ENSSSCG00000002681	795.436	934.213	939.91	807.322
ENSSSCG00000002682	2178.6	2141.65	2220.7	2200.9
ENSSSCG00000002684	43.0742	39.9326	9.96723	20.4509
ENSSSCG00000002688	517.847	522.277	539.227	480.108
ENSSSCG00000002689	1494.19	1827.44	2240.63	1842.53
ENSSSCG00000002690	132.094	159.731	134.558	74.9865
ENSSSCG00000002696	36.3737	45.1869	24.9181	16.5555
ENSSSCG00000002697	189.526	270.071	280.079	313.58
ENSSSCG00000002700	6.70043	1.05086	3.98689	3.8954
ENSSSCG00000002701	961.032	1147.54	695.713	869.649
ENSSSCG00000002703	1185.98	1366.12	1377.47	1370.21
ENSSSCG00000002704	9222.66	8529.82	9885.5	9298.33
ENSSSCG00000002706	89.0199	104.035	97.6789	87.6466
ENSSSCG00000002707	671	650.482	838.244	878.413
ENSSSCG00000002708	210.585	141.866	215.292	160.685
ENSSSCG00000002709	174.211	132.408	142.531	182.11
ENSSSCG00000002712	268.017	410.886	558.165	449.919
ENSSSCG00000002714	1425.28	1702.39	2085.14	1553.29
ENSSSCG00000002715	1031.87	1143.33	869.143	1063.45
ENSSSCG00000002716	22.0157	25.2206	1.99345	18.5032
ENSSSCG00000002718	1.91441	16.8137	9.96723	17.5293
ENSSSCG00000002719	183.783	273.223	173.43	192.822
ENSSSCG00000002720	29.6733	36.7801	359.817	618.395
ENSSSCG00000002722	1598.53	1691.88	1742.27	1657.49
ENSSSCG00000002723	2935.74	3302.85	2787.83	3438.67
ENSSSCG00000002724	847.125	1079.23	941.903	1143.3
ENSSSCG00000002729	1046.22	1062.42	942.9	834.59
ENSSSCG00000002730	3.82881	7.35601	0	0
ENSSSCG00000002734	360.866	420.344	634.913	632.029
ENSSSCG00000002736	3.82881	11.5594	23.9214	6.81696
ENSSSCG00000002737	1.91441	3.15258	7.97378	4.86925
ENSSSCG00000002738	187.612	178.646	135.554	195.744
ENSSSCG00000002739	165.596	153.425	94.6887	118.81
ENSSSCG00000002740	2147.96	2226.77	2671.22	2466.76
ENSSSCG00000002741	347.465	305.8	394.702	259.044
ENSSSCG00000002743	2272.4	2489.48	2745.97	2611.87
ENSSSCG00000002746	265.145	182.849	232.236	172.372
ENSSSCG00000002747	67.0043	74.611	42.8591	98.3589
ENSSSCG00000002748	909.343	1017.23	882.1	805.375
ENSSSCG00000002749	3.82881	10.5086	6.97706	17.5293
ENSSSCG00000002752	1010.81	1021.43	650.86	605.735
ENSSSCG00000002753	1025.17	1303.06	711.66	847.25
ENSSSCG00000002754	984.005	1530.05	1412.36	2344.06
ENSSSCG00000002755	1685.64	1854.77	3163.6	2188.24
ENSSSCG00000002759	442.228	539.091	466.466	448.945
ENSSSCG00000002762	797.351	807.06	697.706	905.681
ENSSSCG00000002763	1961.31	2000.84	2121.03	2094.75
ENSSSCG00000002764	38.2881	45.1869	21.9279	36.0325
ENSSSCG00000002767	44.0314	40.9835	21.9279	37.0063
ENSSSCG00000002768	1070.15	1064.52	763.49	993.328
ENSSSCG00000002769	1006.02	1013.03	1109.35	1040.07
ENSSSCG00000002771	1785.18	1897.85	1812.04	1823.05
ENSSSCG00000002774	1864.63	2266.7	1928.66	2144.42
ENSSSCG00000002776	993.577	1296.76	1815.03	1664.31
ENSSSCG00000002777	11.4864	7.35601	7.97378	6.81696
ENSSSCG00000002778	26.8017	24.1698	13.9541	8.76466
ENSSSCG00000002782	0.957204	2.10172	7.97378	0
ENSSSCG00000002783	45.9458	49.3904	26.9115	32.1371
ENSSSCG00000002786	398.197	658.888	754.519	611.578
ENSSSCG00000002787	1109.4	1022.49	704.683	953.4
ENSSSCG00000002788	6.70043	2.10172	0	0.973851
ENSSSCG00000002790	347.465	329.97	424.604	412.913
ENSSSCG00000002792	1.91441	3.15258	1.99345	13.6339
ENSSSCG00000002793	17.2297	12.6103	38.8722	37.9802
ENSSSCG00000002795	821.281	362.546	286.06	452.841
ENSSSCG00000002799	8474.12	7816.29	9602.43	8600.08
ENSSSCG00000002802	288.118	310.003	141.535	168.476
ENSSSCG00000002803	29.6733	45.1869	31.8951	31.1632
ENSSSCG00000002804	4253.81	4133.03	4838.09	4395.96
ENSSSCG00000002805	566.665	538.04	495.371	552.173
ENSSSCG00000002806	2367.16	2567.25	2657.26	2239.86
ENSSSCG00000002807	146.452	142.917	168.446	166.528
ENSSSCG00000002808	168.468	228.036	191.371	145.104
ENSSSCG00000002809	0	2.10172	0	0
ENSSSCG00000002811	3.82881	3.15258	1.99345	0.973851
ENSSSCG00000002812	648.027	614.752	1297.73	1206.6
ENSSSCG00000002813	914.129	880.62	904.028	738.179
ENSSSCG00000002814	13.4009	13.6612	13.9541	5.8431
ENSSSCG00000002815	168.468	169.188	126.584	69.1434
ENSSSCG00000002817	20.1013	17.8646	22.9246	17.5293
ENSSSCG00000002818	449.886	488.649	537.234	420.704
ENSSSCG00000002819	1053.88	1139.13	642.886	908.603
ENSSSCG00000002820	565.707	553.803	665.811	531.723
ENSSSCG00000002822	2386.31	2356.03	2982.2	2378.14
ENSSSCG00000002825	38.2881	70.4075	187.384	118.81
ENSSSCG00000002827	1.91441	0	0	0
ENSSSCG00000002828	21.0585	18.9155	10.964	8.76466
ENSSSCG00000002829	3913.05	4587	3324.07	2793
ENSSSCG00000002830	2.87161	4.20344	1.99345	2.92155
ENSSSCG00000002831	399.154	176.544	36.8788	39.9279
ENSSSCG00000002835	338.85	395.123	570.126	216.195
ENSSSCG00000002836	6927.28	6327.22	6916.26	5393.19
ENSSSCG00000002838	760.977	755.567	963.831	624.238
ENSSSCG00000002841	888.285	783.941	746.546	875.492
ENSSSCG00000002844	827.024	880.62	1089.42	1083.9
ENSSSCG00000002846	905.515	931.061	777.444	892.047
ENSSSCG00000002847	395.325	176.544	63.7903	99.3328
ENSSSCG00000002849	325.449	286.884	271.109	288.26
ENSSSCG00000002850	44.0314	47.2886	38.8722	43.8233
ENSSSCG00000002852	74.6619	54.6447	60.8001	68.1696
ENSSSCG00000002854	420.212	502.311	336.892	509.324
ENSSSCG00000002855	342.679	363.597	210.309	348.639
ENSSSCG00000002857	111.036	56.7464	94.6887	54.5356
ENSSSCG00000002859	582.937	622.108	875.123	963.138
ENSSSCG00000002860	775.335	626.312	576.106	766.421
ENSSSCG00000002863	872.97	989.909	569.129	272.678
ENSSSCG00000002864	5.74322	0	0	0
ENSSSCG00000002865	431.699	391.97	472.447	425.573
ENSSSCG00000002866	107.207	134.51	166.453	40.9017
ENSSSCG00000002867	465.201	566.413	388.722	451.867
ENSSSCG00000002868	988.791	1020.38	1401.39	1219.26
ENSSSCG00000002869	3553.14	3049.59	3850.34	3746.4
ENSSSCG00000002872	1276.91	1275.74	1535.95	1381.89
ENSSSCG00000002873	10493.8	10924.7	16322.3	14001.1
ENSSSCG00000002875	111.036	75.6618	97.6789	86.6727
ENSSSCG00000002876	11.4864	23.1189	5.98034	13.6339
ENSSSCG00000002877	556.135	521.226	461.483	491.795
ENSSSCG00000002879	2008.21	1826.39	2855.61	1504.6
ENSSSCG00000002880	0	0	1.99345	0
ENSSSCG00000002882	3.82881	0	0	0.973851
ENSSSCG00000002883	2.87161	7.35601	4.98362	1.9477
ENSSSCG00000002884	2028.31	2260.4	2425.03	1918.49
ENSSSCG00000002885	1731.58	1757.04	1877.83	1437.4
ENSSSCG00000002887	0.957204	6.30515	2.99017	0
ENSSSCG00000002893	0	2.10172	0.996723	0
ENSSSCG00000002895	779.164	712.482	606.008	589.18
ENSSSCG00000002898	252.702	264.816	282.073	238.593
ENSSSCG00000002900	209.628	172.341	160.472	132.444
ENSSSCG00000002901	6.70043	3.15258	0	0.973851
ENSSSCG00000002902	6.70043	1.05086	0.996723	3.8954
ENSSSCG00000002903	0	1.05086	0.996723	1.9477
ENSSSCG00000002904	833.724	782.89	756.513	609.631
ENSSSCG00000002905	1739.24	1701.34	1731.31	1497.78
ENSSSCG00000002906	18.1869	31.5258	13.9541	30.1894
ENSSSCG00000002907	2821.84	2490.54	3295.17	3575.98
ENSSSCG00000002908	0	3.15258	0	0
ENSSSCG00000002910	147.409	164.985	133.561	134.391
ENSSSCG00000002913	0	3.15258	0.996723	0
ENSSSCG00000002915	0	2.10172	0	0
ENSSSCG00000002916	299.605	328.919	306.991	180.162
ENSSSCG00000002917	134.009	196.511	130.571	134.391
ENSSSCG00000002918	4.78602	11.5594	1.99345	5.8431
ENSSSCG00000002921	450.843	354.139	257.155	124.653
ENSSSCG00000002923	412.555	406.682	334.899	334.031
ENSSSCG00000002926	703.545	634.719	614.978	672.931
ENSSSCG00000002927	19.1441	42.0344	46.846	3.8954
ENSSSCG00000002929	16.2725	27.3223	14.9508	24.3463
ENSSSCG00000002930	942.846	824.924	785.418	803.427
ENSSSCG00000002931	26.8017	13.6612	23.9214	28.2417
ENSSSCG00000002932	424.041	445.564	394.702	264.887
ENSSSCG00000002933	109.121	74.611	125.587	108.097
ENSSSCG00000002935	349.379	214.375	369.784	262.94
ENSSSCG00000002937	173.254	207.019	180.407	166.528
ENSSSCG00000002938	96.6776	93.5264	87.7116	75.9604
ENSSSCG00000002941	0.957204	5.25429	0.996723	0.973851
ENSSSCG00000002950	939.974	1069.77	849.208	879.387
ENSSSCG00000002952	590.595	745.059	845.221	729.414
ENSSSCG00000002953	588.68	436.106	500.355	503.481
ENSSSCG00000002954	6188.32	6459.63	8621.65	8848.41
ENSSSCG00000002955	89.0199	169.188	188.381	21.4247
ENSSSCG00000002957	23.9301	49.3904	29.9017	42.8494
ENSSSCG00000002959	117.736	109.289	123.594	114.914
ENSSSCG00000002960	0	2.10172	0.996723	2.92155
ENSSSCG00000002962	121.565	113.493	63.7903	49.6664
ENSSSCG00000002963	2579.66	2472.67	3003.13	2858.25
ENSSSCG00000002965	6935.9	6858.96	9057.22	8211.51
ENSSSCG00000002968	0.957204	2.10172	0	0
ENSSSCG00000002969	0.957204	0	0	0.973851
ENSSSCG00000002971	32.5449	29.424	0	1.9477
ENSSSCG00000002972	252.702	313.156	212.302	190.875
ENSSSCG00000002977	6.70043	3.15258	0.996723	0.973851
ENSSSCG00000002978	280.461	149.222	8.97051	45.771
ENSSSCG00000002980	19.1441	10.5086	4.98362	7.79081
ENSSSCG00000002981	7.65763	15.7629	33.8886	37.9802
ENSSSCG00000002987	0.957204	1.05086	0	0
ENSSSCG00000002988	73.7047	65.1532	84.7215	87.6466
ENSSSCG00000002989	2415.02	2466.37	2315.39	2247.65
ENSSSCG00000002990	0	4.20344	0.996723	3.8954
ENSSSCG00000002993	75.6191	51.4921	51.8296	58.431
ENSSSCG00000002995	543.692	633.668	514.309	508.35
ENSSSCG00000002996	699.716	780.788	714.65	714.806
ENSSSCG00000002998	1843.57	1653	1433.29	1694.5
ENSSSCG00000003000	198.141	263.766	256.158	226.907
ENSSSCG00000003006	2.87161	3.15258	0	0
ENSSSCG00000003011	3.82881	6.30515	4.98362	20.4509
ENSSSCG00000003013	139.752	124.001	101.666	98.3589
ENSSSCG00000003015	485.302	390.919	419.62	373.959
ENSSSCG00000003016	905.515	1028.79	860.172	858.936
ENSSSCG00000003017	321.62	421.394	619.962	788.819
ENSSSCG00000003018	136.88	168.137	211.305	165.555
ENSSSCG00000003021	1760.3	1991.38	1567.85	1845.45
ENSSSCG00000003022	25.8445	12.6103	5.98034	3.8954
ENSSSCG00000003024	44.0314	30.4749	15.9476	25.3201
ENSSSCG00000003030	2152.75	2359.18	2196.78	2083.07
ENSSSCG00000003035	1677.02	1565.78	1685.46	1612.7
ENSSSCG00000003037	465.201	691.465	472.447	410.965
ENSSSCG00000003038	176.125	122.95	25.9148	33.1109
ENSSSCG00000003040	118.693	100.882	99.6723	110.045
ENSSSCG00000003042	21908.5	18878.7	24048.9	25254.9
ENSSSCG00000003044	4.78602	2.10172	4.98362	8.76466
ENSSSCG00000003045	17.2297	13.6612	9.96723	10.7124
ENSSSCG00000003046	1284.57	1269.44	1628.65	2006.13
ENSSSCG00000003047	2.87161	2.10172	9.96723	6.81696
ENSSSCG00000003048	38.2881	70.4075	97.6789	108.097
ENSSSCG00000003049	27.7589	23.1189	21.9279	4.86925
ENSSSCG00000003052	0.957204	4.20344	1.99345	1.9477
ENSSSCG00000003054	26.8017	40.9835	14.9508	4.86925
ENSSSCG00000003055	821.281	618.956	744.552	543.409
ENSSSCG00000003059	583.894	627.363	694.716	590.154
ENSSSCG00000003061	1123.76	1214.79	1298.73	1493.89
ENSSSCG00000003062	0	1.05086	4.98362	5.8431
ENSSSCG00000003063	199.098	171.29	188.381	178.215
ENSSSCG00000003064	247.916	269.02	253.168	305.789
ENSSSCG00000003068	539.863	648.38	621.955	484.004
ENSSSCG00000003069	7.65763	1.05086	0.996723	0.973851
ENSSSCG00000003070	135.923	205.968	173.43	165.555
ENSSSCG00000003071	1.91441	11.5594	4.98362	6.81696
ENSSSCG00000003072	210.585	170.239	176.42	188.927
ENSSSCG00000003073	2.87161	1.05086	3.98689	2.92155
ENSSSCG00000003076	124.436	166.036	92.6952	108.097
ENSSSCG00000003077	147.409	183.9	106.649	140.235
ENSSSCG00000003078	24.8873	6.30515	8.97051	0.973851
ENSSSCG00000003079	227.814	259.562	172.433	269.757
ENSSSCG00000003080	65.0898	80.9161	121.6	84.725
ENSSSCG00000003081	0.957204	0	0	0.973851
ENSSSCG00000003083	76.5763	75.6618	89.7051	78.8819
ENSSSCG00000003085	1554.5	2102.77	1828.99	1825
ENSSSCG00000003088	51006.5	72159.3	109695	90213.6
ENSSSCG00000003089	1853.15	1986.12	1788.12	1824.02
ENSSSCG00000003090	6977.06	9060.5	10153.6	8728.62
ENSSSCG00000003091	550.392	575.871	444.538	439.207
ENSSSCG00000003092	469.03	635.77	679.765	547.304
ENSSSCG00000003093	2215.93	2244.63	2095.11	1912.64
ENSSSCG00000003098	1077.81	1010.93	792.395	850.172
ENSSSCG00000003100	456.586	573.769	518.296	429.468
ENSSSCG00000003101	57.4322	71.4584	53.823	37.0063
ENSSSCG00000003102	1.91441	3.15258	7.97378	1.9477
ENSSSCG00000003103	488.174	701.974	613.981	751.813
ENSSSCG00000003104	3019.98	3085.32	3317.09	2592.39
ENSSSCG00000003105	2446.61	2511.55	1483.12	2205.77
ENSSSCG00000003106	989.749	1026.69	1308.7	1496.81
ENSSSCG00000003107	3490.92	3775.74	3795.52	4577.1
ENSSSCG00000003108	10.5292	27.3223	32.8919	42.8494
ENSSSCG00000003109	252.702	295.291	277.089	366.168
ENSSSCG00000003110	802.137	1059.27	804.356	838.486
ENSSSCG00000003111	2641.88	2453.76	2403.1	2364.51
ENSSSCG00000003112	31.5877	29.424	43.8558	31.1632
ENSSSCG00000003113	0.957204	2.10172	0.996723	5.8431
ENSSSCG00000003114	2400.67	3027.52	2225.68	2050.93
ENSSSCG00000003115	209.628	204.917	99.6723	72.065
ENSSSCG00000003119	2.87161	2.10172	0	1.9477
ENSSSCG00000003120	1065.37	1158.05	1283.78	1232.9
ENSSSCG00000003121	400.111	421.394	383.738	284.364
ENSSSCG00000003124	36.3737	21.0172	18.9377	4.86925
ENSSSCG00000003128	1522.91	1330.39	1082.44	1303.01
ENSSSCG00000003129	2.87161	7.35601	4.98362	0.973851
ENSSSCG00000003131	0	1.05086	0.996723	1.9477
ENSSSCG00000003132	3039.12	3513.02	4800.22	4490.43
ENSSSCG00000003133	5.74322	10.5086	2.99017	8.76466
ENSSSCG00000003134	609.739	694.618	472.447	563.86
ENSSSCG00000003135	27.7589	3.15258	6.97706	6.81696
ENSSSCG00000003136	1193.63	1247.37	1348.57	1082.92
ENSSSCG00000003137	116.779	209.121	192.368	152.895
ENSSSCG00000003138	344.593	337.326	353.837	366.168
ENSSSCG00000003139	299.605	322.614	171.436	152.895
ENSSSCG00000003140	28.7161	34.6783	25.9148	64.2741
ENSSSCG00000003142	13.4009	12.6103	2.99017	7.79081
ENSSSCG00000003143	21.0585	38.8818	37.8755	45.771
ENSSSCG00000003144	529.334	714.584	726.611	755.708
ENSSSCG00000003145	132.094	79.8653	43.8558	155.816
ENSSSCG00000003146	40.2026	64.1024	60.8001	22.3986
ENSSSCG00000003147	18.1869	40.9835	21.9279	7.79081
ENSSSCG00000003148	36.3737	45.1869	48.8394	26.294
ENSSSCG00000003149	49.7746	50.4412	38.8722	40.9017
ENSSSCG00000003150	1744.98	2510.5	2664.24	3024.78
ENSSSCG00000003152	1109.4	1146.49	1016.66	934.897
ENSSSCG00000003153	46023.3	56142.1	89563.5	82897.1
ENSSSCG00000003154	592.509	501.26	712.657	639.82
ENSSSCG00000003155	683.443	771.33	1292.75	1031.31
ENSSSCG00000003156	128.265	132.408	21.9279	13.6339
ENSSSCG00000003157	44.9886	51.4921	51.8296	67.1957
ENSSSCG00000003158	36.3737	23.1189	38.8722	25.3201
ENSSSCG00000003159	5.74322	14.712	12.9574	7.79081
ENSSSCG00000003160	191.441	166.036	56.8132	110.045
ENSSSCG00000003161	63.1754	75.6618	91.6985	108.097
ENSSSCG00000003165	18047.1	17126.9	19632.5	17073.6
ENSSSCG00000003167	91.8915	57.7972	19.9345	45.771
ENSSSCG00000003168	1533.44	1755.99	1637.62	1406.24
ENSSSCG00000003169	404.897	493.904	450.519	410.965
ENSSSCG00000003170	180.911	90.3739	148.512	140.235
ENSSSCG00000003172	8.61483	3.15258	5.98034	5.8431
ENSSSCG00000003177	155.067	157.629	156.486	175.293
ENSSSCG00000003178	550.392	488.649	473.443	582.363
ENSSSCG00000003183	190.484	211.223	333.902	377.854
ENSSSCG00000003187	1292.22	1498.52	1735.29	1678.92
ENSSSCG00000003189	6996.2	6083.42	5142.09	5015.33
ENSSSCG00000003192	40.2026	68.3058	21.9279	38.954
ENSSSCG00000003193	488.174	509.667	401.679	375.906
ENSSSCG00000003194	485.302	559.057	613.981	563.86
ENSSSCG00000003195	948.589	1099.2	831.267	908.603
ENSSSCG00000003196	2627.52	2569.35	2450.94	2213.56
ENSSSCG00000003197	624.097	642.075	496.368	526.853
ENSSSCG00000003198	114.864	114.544	105.653	83.7512
ENSSSCG00000003199	4249.98	4641.64	4489.24	3813.6
ENSSSCG00000003201	182.826	151.324	132.564	151.921
ENSSSCG00000003204	282.375	375.157	400.683	470.37
ENSSSCG00000003207	6.70043	0	0.996723	2.92155
ENSSSCG00000003211	494.874	501.26	608.001	618.395
ENSSSCG00000003212	19.1441	17.8646	31.8951	25.3201
ENSSSCG00000003214	196.227	131.357	198.348	103.228
ENSSSCG00000003216	1382.2	1378.73	1273.81	1107.27
ENSSSCG00000003217	247.916	262.715	377.758	372.985
ENSSSCG00000003218	180.911	101.933	17.941	5.8431
ENSSSCG00000003219	1.91441	1.05086	0.996723	0
ENSSSCG00000003222	114.864	150.273	115.62	60.3787
ENSSSCG00000003225	83.2767	190.205	275.096	226.907
ENSSSCG00000003226	116.779	149.222	198.348	147.051
ENSSSCG00000003227	556.135	767.127	838.244	635.925
ENSSSCG00000003228	5.74322	33.6275	29.9017	21.4247
ENSSSCG00000003229	711.202	728.245	871.136	717.728
ENSSSCG00000003230	0	0	0.996723	0.973851
ENSSSCG00000003232	0.957204	1.05086	0	0
ENSSSCG00000003233	103.378	115.594	120.603	135.365
ENSSSCG00000003234	1.91441	0	0	0.973851
ENSSSCG00000003235	10.5292	6.30515	31.8951	24.3463
ENSSSCG00000003236	2.87161	3.15258	5.98034	0.973851
ENSSSCG00000003238	89.9771	142.917	97.6789	89.5943
ENSSSCG00000003239	1.91441	4.20344	4.98362	0
ENSSSCG00000003240	125.394	80.9161	120.603	148.999
ENSSSCG00000003241	83.2767	73.5601	43.8558	62.3264
ENSSSCG00000003243	40.2026	31.5258	35.882	42.8494
ENSSSCG00000003247	3.82881	9.45773	3.98689	3.8954
ENSSSCG00000003248	8.61483	2.10172	1.99345	1.9477
ENSSSCG00000003251	3.82881	1.05086	1.99345	1.9477
ENSSSCG00000003253	528.376	624.21	1262.85	1507.52
ENSSSCG00000003255	9.57204	13.6612	0	0
ENSSSCG00000003256	2.87161	7.35601	13.9541	14.6078
ENSSSCG00000003257	117.736	39.9326	19.9345	13.6339
ENSSSCG00000003259	0.957204	5.25429	0.996723	6.81696
ENSSSCG00000003261	725.56	733.499	745.549	658.323
ENSSSCG00000003262	293.862	307.902	227.253	284.364
ENSSSCG00000003263	1334.34	1138.08	1242.91	1182.25
ENSSSCG00000003264	1242.45	1227.4	1282.78	1066.37
ENSSSCG00000003265	87.1055	117.696	118.61	91.542
ENSSSCG00000003266	705.459	1066.62	1350.56	1042.99
ENSSSCG00000003267	954.332	1018.28	1117.33	1111.16
ENSSSCG00000003268	221.114	273.223	251.174	305.789
ENSSSCG00000003269	54.5606	65.1532	28.905	50.6402
ENSSSCG00000003271	96.6776	67.255	49.8362	50.6402
ENSSSCG00000003275	0.957204	0	0.996723	0
ENSSSCG00000003277	12.4436	2.10172	5.98034	5.8431
ENSSSCG00000003278	0.957204	4.20344	0.996723	2.92155
ENSSSCG00000003288	862.44	736.652	532.25	503.481
ENSSSCG00000003289	65.0898	34.6783	114.623	75.9604
ENSSSCG00000003301	1543.01	1746.53	1505.05	1671.13
ENSSSCG00000003302	12.4436	32.5766	21.9279	9.73851
ENSSSCG00000003303	23.9301	15.7629	11.9607	9.73851
ENSSSCG00000003306	0.957204	5.25429	2.99017	0.973851
ENSSSCG00000003317	346.508	422.445	531.253	456.736
ENSSSCG00000003318	14.3581	13.6612	4.98362	23.3724
ENSSSCG00000003322	127.308	176.544	127.581	109.071
ENSSSCG00000003324	45.9458	31.5258	24.9181	42.8494
ENSSSCG00000003325	0.957204	1.05086	0	0
ENSSSCG00000003326	465.201	551.701	526.27	2.92155
ENSSSCG00000003329	261.317	354.139	422.611	382.723
ENSSSCG00000003331	3.82881	8.40687	5.98034	1.9477
ENSSSCG00000003332	1564.07	1812.73	2215.72	2021.71
ENSSSCG00000003333	20.1013	4.20344	11.9607	5.8431
ENSSSCG00000003334	703.545	799.704	795.385	898.864
ENSSSCG00000003336	2.87161	12.6103	0.996723	2.92155
ENSSSCG00000003338	83.2767	26.2715	44.8525	35.0586
ENSSSCG00000003339	1159.17	1160.15	1109.35	962.165
ENSSSCG00000003341	265.145	326.817	210.309	287.286
ENSSSCG00000003342	1213.73	1128.62	1141.25	1039.1
ENSSSCG00000003343	848.082	886.925	653.85	770.316
ENSSSCG00000003344	114.864	182.849	96.6821	96.4112
ENSSSCG00000003348	551.349	654.685	730.598	644.689
ENSSSCG00000003350	828.938	800.754	914.992	829.721
ENSSSCG00000003351	22.0157	16.8137	29.9017	18.5032
ENSSSCG00000003352	1548.76	1653	1445.25	1544.53
ENSSSCG00000003353	1411.88	1653	1771.18	1661.39
ENSSSCG00000003354	2981.69	3331.22	2350.27	2716.07
ENSSSCG00000003356	0.957204	1.05086	0	0
ENSSSCG00000003359	599.209	565.362	619.962	660.271
ENSSSCG00000003360	390.539	445.564	309.981	372.011
ENSSSCG00000003362	435.528	414.038	506.335	524.906
ENSSSCG00000003366	20.1013	13.6612	4.98362	7.79081
ENSSSCG00000003368	145.495	147.12	65.7837	39.9279
ENSSSCG00000003369	1632.99	1491.17	1246.9	1503.63
ENSSSCG00000003370	10.5292	1.05086	0	0
ENSSSCG00000003371	60.3038	69.3567	147.515	81.8035
ENSSSCG00000003374	491.045	665.194	666.808	587.232
ENSSSCG00000003376	1069.2	1243.17	924.959	969.955
ENSSSCG00000003377	1261.59	1380.83	1407.37	1148.17
ENSSSCG00000003379	582.937	531.735	601.024	564.833
ENSSSCG00000003382	24.8873	19.9663	17.941	21.4247
ENSSSCG00000003383	513.061	420.344	519.293	578.467
ENSSSCG00000003384	1240.54	1214.79	1053.54	1077.08
ENSSSCG00000003385	2233.16	2035.51	2327.35	2517.4
ENSSSCG00000003386	3.82881	8.40687	5.98034	1.9477
ENSSSCG00000003390	38.2881	27.3223	23.9214	24.3463
ENSSSCG00000003393	451.8	519.124	356.827	351.56
ENSSSCG00000003395	13.4009	8.40687	10.964	13.6339
ENSSSCG00000003396	2576.79	2873.05	2747.97	2136.63
ENSSSCG00000003398	1982.37	1692.93	2261.56	1906.8
ENSSSCG00000003399	0	1.05086	0.996723	0
ENSSSCG00000003400	133.051	189.155	193.364	225.933
ENSSSCG00000003401	3043.91	2535.72	2868.57	2713.15
ENSSSCG00000003402	2544.25	2506.3	2526.69	2520.33
ENSSSCG00000003403	260.359	164.985	182.4	208.404
ENSSSCG00000003404	170.382	167.087	223.266	227.881
ENSSSCG00000003405	636.54	596.888	614.978	593.075
ENSSSCG00000003407	47.8602	40.9835	23.9214	10.7124
ENSSSCG00000003410	134.009	195.46	311.974	293.129
ENSSSCG00000003412	984.005	1130.72	1057.52	1001.12
ENSSSCG00000003413	2347.06	2457.96	2677.2	2481.37
ENSSSCG00000003414	0	2.10172	0.996723	0
ENSSSCG00000003417	102.421	131.357	73.7575	122.705
ENSSSCG00000003419	1446.33	1567.88	1104.37	1040.07
ENSSSCG00000003420	704.502	717.737	765.483	668.062
ENSSSCG00000003421	1220.43	1397.64	1359.53	1340.02
ENSSSCG00000003423	287.161	220.68	78.7411	72.065
ENSSSCG00000003428	1631.07	1741.27	2282.5	2062.62
ENSSSCG00000003429	1193.63	1325.13	1465.18	1251.4
ENSSSCG00000003430	0.957204	2.10172	0	1.9477
ENSSSCG00000003431	0.957204	10.5086	27.9082	55.5095
ENSSSCG00000003432	1383.16	1572.08	1463.19	1468.57
ENSSSCG00000003433	2314.52	2214.16	3022.06	2266.15
ENSSSCG00000003434	637.498	554.853	616.972	603.787
ENSSSCG00000003435	279.503	320.512	280.079	293.129
ENSSSCG00000003437	0	6.30515	2.99017	3.8954
ENSSSCG00000003438	1541.1	1790.66	1803.07	1940.88
ENSSSCG00000003439	409.683	621.058	535.24	474.265
ENSSSCG00000003449	0	2.10172	0.996723	0.973851
ENSSSCG00000003451	2060.86	4889.65	4447.38	5712.61
ENSSSCG00000003453	61.261	68.3058	62.7936	63.3003
ENSSSCG00000003455	14.3581	12.6103	33.8886	18.5032
ENSSSCG00000003458	1678.94	1681.37	1259.86	1348.78
ENSSSCG00000003459	0	23.1189	0	0
ENSSSCG00000003460	307.262	300.546	319.948	345.717
ENSSSCG00000003461	996.449	956.281	938.913	1084.87
ENSSSCG00000003463	324.492	569.565	954.861	750.839
ENSSSCG00000003464	362.78	356.241	442.545	359.351
ENSSSCG00000003465	2339.41	2589.32	2143.95	2712.17
ENSSSCG00000003468	2231.24	2684.94	1828.99	2156.11
ENSSSCG00000003470	1341.04	1572.08	1691.44	1233.87
ENSSSCG00000003471	897.857	1171.71	1000.71	1060.52
ENSSSCG00000003472	1026.12	1052.96	640.893	473.291
ENSSSCG00000003473	102.421	92.4756	139.541	97.3851
ENSSSCG00000003477	739.918	921.603	952.867	1083.9
ENSSSCG00000003478	1364.02	1510.08	1524.99	1279.64
ENSSSCG00000003479	458.501	415.089	252.171	144.13
ENSSSCG00000003481	5.74322	16.8137	16.9443	0.973851
ENSSSCG00000003482	0	0	0.996723	1.9477
ENSSSCG00000003483	1.91441	0	2.99017	0
ENSSSCG00000003484	0.957204	0	0	0.973851
ENSSSCG00000003485	12292.4	12046	9929.36	9278.85
ENSSSCG00000003486	738.961	859.602	856.185	771.29
ENSSSCG00000003488	7485.33	7904.56	8378.45	8384.86
ENSSSCG00000003489	2285.8	2402.26	2378.18	2385.93
ENSSSCG00000003491	1785.18	1951.44	4070.62	3967.47
ENSSSCG00000003492	419.255	520.175	591.057	580.415
ENSSSCG00000003493	1913.45	1924.12	2256.58	2366.46
ENSSSCG00000003498	4.78602	36.7801	21.9279	21.4247
ENSSSCG00000003503	0.957204	1.05086	0	0.973851
ENSSSCG00000003505	5927	6423.9	7904.01	7143.2
ENSSSCG00000003506	130.18	172.341	266.125	202.561
ENSSSCG00000003508	54.5606	107.188	8.97051	3.8954
ENSSSCG00000003509	52.6462	48.3395	13.9541	9.73851
ENSSSCG00000003511	1242.45	1112.86	1201.05	1090.71
ENSSSCG00000003512	3773.3	4126.72	3660.96	3277.01
ENSSSCG00000003513	2591.15	3573.97	4542.07	4334.61
ENSSSCG00000003514	17345.5	25515.9	25758.3	30200.1
ENSSSCG00000003520	4698.91	4385.23	5544.77	6129.42
ENSSSCG00000003521	74.6619	74.611	1.99345	37.0063
ENSSSCG00000003523	1.91441	0	0	0
ENSSSCG00000003524	0.957204	1.05086	1.99345	0
ENSSSCG00000003527	1081.64	1887.34	1527.98	802.453
ENSSSCG00000003529	1.91441	2.10172	1.99345	6.81696
ENSSSCG00000003530	0.957204	0	0	3.8954
ENSSSCG00000003531	4203.08	4034.25	4238.07	4465.11
ENSSSCG00000003532	2861.08	3234.54	2702.12	3200.07
ENSSSCG00000003539	65.0898	43.0852	0.996723	9.73851
ENSSSCG00000003541	27.7589	28.3732	29.9017	33.1109
ENSSSCG00000003543	269.931	266.918	221.273	264.887
ENSSSCG00000003546	431.699	431.903	714.65	633.003
ENSSSCG00000003547	1.91441	2.10172	2.99017	0
ENSSSCG00000003549	274.717	280.579	351.843	397.331
ENSSSCG00000003551	58.3894	60.9498	157.482	57.4572
ENSSSCG00000003552	106.25	97.7299	134.558	114.914
ENSSSCG00000003553	839.468	975.197	645.877	751.813
ENSSSCG00000003554	830.853	1060.32	852.198	928.08
ENSSSCG00000003555	15844.6	12526.2	14268.1	13802.4
ENSSSCG00000003557	5045.42	5108.22	5520.85	4790.37
ENSSSCG00000003558	505.404	566.413	392.709	597.944
ENSSSCG00000003559	6921.54	7033.4	6443.81	5999.89
ENSSSCG00000003561	571.451	443.462	297.023	264.887
ENSSSCG00000003564	438.399	550.65	577.103	474.265
ENSSSCG00000003565	9.57204	6.30515	6.97706	5.8431
ENSSSCG00000003566	2571.05	2473.72	2400.11	2553.44
ENSSSCG00000003567	419.255	511.768	557.168	459.658
ENSSSCG00000003569	897.857	1098.15	848.211	694.356
ENSSSCG00000003570	838.51	1113.91	1080.45	947.557
ENSSSCG00000003572	40.2026	76.7127	68.7739	18.5032
ENSSSCG00000003573	120.608	106.137	116.617	92.5158
ENSSSCG00000003575	3.82881	9.45773	4.98362	6.81696
ENSSSCG00000003576	6.70043	11.5594	16.9443	22.3986
ENSSSCG00000003577	1760.3	1999.78	2589.49	2509.61
ENSSSCG00000003578	78.4907	43.0852	71.7641	4.86925
ENSSSCG00000003579	1773.7	1761.24	1309.69	1402.35
ENSSSCG00000003580	1372.63	1222.15	1338.6	1544.53
ENSSSCG00000003582	17.2297	25.2206	9.96723	16.5555
ENSSSCG00000003583	1301.8	1346.15	1140.25	1441.3
ENSSSCG00000003584	97.6348	66.2041	102.662	73.0388
ENSSSCG00000003585	14.3581	19.9663	30.8984	9.73851
ENSSSCG00000003586	2573.92	2589.32	2449.95	2417.1
ENSSSCG00000003589	2355.68	2242.53	1783.14	2034.37
ENSSSCG00000003590	642.284	710.381	585.076	373.959
ENSSSCG00000003591	2507.87	2659.72	3095.82	2705.36
ENSSSCG00000003592	2613.17	2559.89	3917.12	2543.7
ENSSSCG00000003596	1596.62	1354.56	1306.7	1415.01
ENSSSCG00000003600	307.262	453.971	420.617	521.984
ENSSSCG00000003601	7.65763	28.3732	20.9312	7.79081
ENSSSCG00000003603	282.375	426.649	277.089	190.875
ENSSSCG00000003604	123.479	102.984	59.8034	44.7971
ENSSSCG00000003606	9.57204	7.35601	1.99345	0
ENSSSCG00000003608	5.74322	12.6103	14.9508	10.7124
ENSSSCG00000003610	117.736	195.46	123.594	168.476
ENSSSCG00000003612	2557.65	2159.51	2732.02	2491.11
ENSSSCG00000003613	1364.97	1402.9	1734.3	1515.31
ENSSSCG00000003617	2010.13	2113.28	1399.4	1982.76
ENSSSCG00000003619	17.2297	8.40687	22.9246	20.4509
ENSSSCG00000003620	108.164	148.171	55.8165	96.4112
ENSSSCG00000003621	108.164	91.4247	131.567	120.757
ENSSSCG00000003622	30.6305	66.2041	83.7247	25.3201
ENSSSCG00000003623	0	2.10172	0.996723	0
ENSSSCG00000003627	1502.81	1059.27	1463.19	1294.25
ENSSSCG00000003628	1080.68	998.316	966.821	1004.04
ENSSSCG00000003630	5208.14	4632.19	4882.95	4631.63
ENSSSCG00000003633	1.91441	0	0	0
ENSSSCG00000003634	374.267	369.902	311.974	310.658
ENSSSCG00000003637	2272.4	2549.38	2133.98	2566.1
ENSSSCG00000003639	3.82881	3.15258	1.99345	0.973851
ENSSSCG00000003640	14.3581	0	0	0
ENSSSCG00000003642	168.468	250.104	215.292	219.116
ENSSSCG00000003643	2152.75	1938.83	2113.05	1988.6
ENSSSCG00000003644	296.733	341.529	396.696	336.952
ENSSSCG00000003645	517.847	501.26	574.112	600.866
ENSSSCG00000003648	1353.49	1277.84	1929.66	1671.13
ENSSSCG00000003650	0.957204	1.05086	1.99345	0.973851
ENSSSCG00000003651	162.725	117.696	263.135	170.424
ENSSSCG00000003652	750.448	741.906	649.863	744.996
ENSSSCG00000003653	1161.09	935.264	1132.28	1406.24
ENSSSCG00000003654	5437.87	6458.58	7846.2	6986.41
ENSSSCG00000003655	805.965	1117.06	1252.88	1208.55
ENSSSCG00000003659	2.87161	4.20344	0.996723	0
ENSSSCG00000003660	4352.4	4443.03	5122.16	3961.62
ENSSSCG00000003663	396.282	333.122	498.362	379.802
ENSSSCG00000003664	1525.78	1437.57	1342.59	1181.28
ENSSSCG00000003666	6.70043	10.5086	0	1.9477
ENSSSCG00000003667	741.833	588.481	579.096	538.539
ENSSSCG00000003669	33.5021	24.1698	17.941	6.81696
ENSSSCG00000003670	1507.6	849.094	1782.14	1392.61
ENSSSCG00000003672	4787.93	4997.88	6338.16	6351.45
ENSSSCG00000003673	2628.48	2412.77	2686.17	2707.31
ENSSSCG00000003679	1369.76	1539.51	1255.87	1399.42
ENSSSCG00000003680	1822.52	1875.78	1435.28	1661.39
ENSSSCG00000003682	1085.47	767.127	972.802	930.027
ENSSSCG00000003684	61.261	66.2041	3.98689	21.4247
ENSSSCG00000003687	1806.24	1647.75	1489.1	1364.36
ENSSSCG00000003690	36.3737	23.1189	42.8591	36.0325
ENSSSCG00000003691	7012.47	6397.63	7796.37	8379.01
ENSSSCG00000003693	42.117	18.9155	43.8558	58.431
ENSSSCG00000003694	120.608	88.2721	31.8951	26.294
ENSSSCG00000003697	960.075	672.55	718.637	976.772
ENSSSCG00000003699	2134.56	1740.22	1632.63	1730.53
ENSSSCG00000003700	406.812	376.207	475.437	458.684
ENSSSCG00000003701	1534.4	1262.08	1312.68	1446.17
ENSSSCG00000003702	2666.77	2462.16	3160.61	2574.86
ENSSSCG00000003705	54.5606	105.086	179.41	175.293
ENSSSCG00000003707	424.041	426.649	444.538	569.703
ENSSSCG00000003708	67.9615	53.5938	13.9541	82.7773
ENSSSCG00000003709	34.4593	6.30515	8.97051	51.6141
ENSSSCG00000003710	204.842	192.307	154.492	212.299
ENSSSCG00000003711	15.3153	22.068	7.97378	24.3463
ENSSSCG00000003712	648.984	718.787	1100.38	1159.86
ENSSSCG00000003713	535.077	527.531	336.892	419.73
ENSSSCG00000003714	1.91441	4.20344	2.99017	1.9477
ENSSSCG00000003715	306.305	202.816	247.187	139.261
ENSSSCG00000003716	1816.77	1594.15	1453.22	1767.54
ENSSSCG00000003718	46.903	42.0344	27.9082	17.5293
ENSSSCG00000003719	181.869	143.968	55.8165	77.9081
ENSSSCG00000003721	967.733	1119.16	1141.25	875.492
ENSSSCG00000003722	6244.8	4955.85	6094.96	3154.3
ENSSSCG00000003723	20.1013	15.7629	31.8951	15.5816
ENSSSCG00000003726	56.475	17.8646	3.98689	5.8431
ENSSSCG00000003728	1063.45	1011.98	1095.4	1216.34
ENSSSCG00000003729	88.0627	68.3058	23.9214	26.294
ENSSSCG00000003730	639.412	573.769	766.48	852.119
ENSSSCG00000003731	450.843	505.463	455.502	597.944
ENSSSCG00000003732	2.87161	2.10172	0.996723	0
ENSSSCG00000003733	527.419	944.722	309.981	57.4572
ENSSSCG00000003736	138.795	90.3739	0.996723	2.92155
ENSSSCG00000003737	0.957204	0	0.996723	0
ENSSSCG00000003738	416.384	447.666	406.663	266.835
ENSSSCG00000003740	81.3623	37.8309	46.846	38.954
ENSSSCG00000003741	310.134	345.733	295.03	289.234
ENSSSCG00000003743	2196.78	2096.46	2496.79	2995.56
ENSSSCG00000003744	0.957204	3.15258	0.996723	3.8954
ENSSSCG00000003746	525.505	483.395	492.381	539.513
ENSSSCG00000003747	72.7475	66.2041	78.7411	103.228
ENSSSCG00000003748	58.3894	171.29	138.545	145.104
ENSSSCG00000003749	1062.5	1029.84	1183.11	1023.52
ENSSSCG00000003753	13.4009	52.5429	41.8624	45.771
ENSSSCG00000003754	0.957204	0	3.98689	0
ENSSSCG00000003755	8.61483	14.712	28.905	19.477
ENSSSCG00000003756	1.91441	2.10172	0.996723	0
ENSSSCG00000003757	415.426	552.752	926.952	540.487
ENSSSCG00000003758	0	0	0	1.9477
ENSSSCG00000003760	78.4907	45.1869	62.7936	49.6664
ENSSSCG00000003761	3607.7	3236.65	3459.63	2632.32
ENSSSCG00000003762	189.526	74.611	52.8263	335.005
ENSSSCG00000003766	246.959	156.578	203.332	195.744
ENSSSCG00000003768	39.2453	8.40687	2.99017	2.92155
ENSSSCG00000003770	320.663	270.071	316.958	241.515
ENSSSCG00000003771	3737.88	3269.22	2634.34	2917.66
ENSSSCG00000003772	1151.52	1083.44	1147.23	1100.45
ENSSSCG00000003773	2.87161	5.25429	1.99345	1.9477
ENSSSCG00000003775	678.657	696.719	788.408	789.793
ENSSSCG00000003776	2700.27	3591.84	3889.21	3797.04
ENSSSCG00000003777	233.558	329.97	494.375	228.855
ENSSSCG00000003778	1.91441	0	0	0
ENSSSCG00000003779	168.468	167.087	142.531	157.764
ENSSSCG00000003780	1067.28	1561.58	1950.59	1927.25
ENSSSCG00000003781	4.78602	0	0.996723	0
ENSSSCG00000003783	143.581	104.035	97.6789	109.071
ENSSSCG00000003784	1.91441	0	0	0
ENSSSCG00000003787	1630.12	1349.3	1181.12	1744.17
ENSSSCG00000003788	1.91441	0	0	0
ENSSSCG00000003789	881.585	1005.67	1178.13	1376.05
ENSSSCG00000003790	386.71	411.937	408.656	412.913
ENSSSCG00000003791	1929.72	1913.61	1635.62	1653.6
ENSSSCG00000003792	483.388	436.106	603.017	582.363
ENSSSCG00000003793	2.87161	2.10172	0	2.92155
ENSSSCG00000003794	0.957204	0	0	2.92155
ENSSSCG00000003795	7287.19	7895.1	8945.59	7341.86
ENSSSCG00000003797	194.312	345.733	481.417	94.4635
ENSSSCG00000003798	11311.3	10044.1	11313.8	11320
ENSSSCG00000003799	15.3153	9.45773	11.9607	6.81696
ENSSSCG00000003801	12.4436	11.5594	14.9508	10.7124
ENSSSCG00000003803	6.70043	2.10172	0.996723	1.9477
ENSSSCG00000003805	487.217	589.532	1771.18	1276.72
ENSSSCG00000003806	1252.98	1245.27	1459.2	1535.76
ENSSSCG00000003807	68.9187	77.7636	93.692	70.1173
ENSSSCG00000003809	211.542	272.172	402.676	366.168
ENSSSCG00000003811	2767.28	3847.19	4066.63	2955.64
ENSSSCG00000003812	1486.54	1536.36	1761.21	1992.5
ENSSSCG00000003814	125.394	110.34	106.649	131.47
ENSSSCG00000003815	258.445	210.172	274.099	367.142
ENSSSCG00000003816	140.709	118.747	187.384	231.776
ENSSSCG00000003818	2488.73	2085.95	2617.39	1996.39
ENSSSCG00000003819	3.82881	2.10172	0.996723	0
ENSSSCG00000003820	1835.92	1669.81	1496.08	1777.28
ENSSSCG00000003821	67.0043	91.4247	0	0.973851
ENSSSCG00000003825	161.767	283.732	337.889	91.542
ENSSSCG00000003826	113.907	91.4247	105.653	86.6727
ENSSSCG00000003828	273.76	426.649	507.332	194.77
ENSSSCG00000003830	902.643	955.231	956.854	870.623
ENSSSCG00000003831	157.939	132.408	163.463	186.005
ENSSSCG00000003832	402.983	440.31	131.567	120.757
ENSSSCG00000003833	45.9458	34.6783	26.9115	35.0586
ENSSSCG00000003834	12.4436	5.25429	13.9541	3.8954
ENSSSCG00000003838	0.957204	0	0.996723	3.8954
ENSSSCG00000003839	1418.58	1596.25	1765.2	2024.64
ENSSSCG00000003843	257.488	304.749	251.174	185.032
ENSSSCG00000003844	494.874	550.65	444.538	578.467
ENSSSCG00000003845	1.91441	0	0	0
ENSSSCG00000003846	11.4864	8.40687	38.8722	3.8954
ENSSSCG00000003848	462.329	364.648	343.869	395.383
ENSSSCG00000003849	811.709	685.16	671.791	804.401
ENSSSCG00000003850	752.362	566.413	704.683	685.591
ENSSSCG00000003851	560.921	1231.61	912.002	952.426
ENSSSCG00000003854	284.289	133.459	621.955	802.453
ENSSSCG00000003857	491.045	518.073	551.188	497.638
ENSSSCG00000003859	1107.48	968.892	578.099	658.323
ENSSSCG00000003861	1816.77	1651.95	1582.8	1770.46
ENSSSCG00000003862	1244.36	1269.44	1524.99	1519.21
ENSSSCG00000003863	1064.41	1042.45	1383.45	1216.34
ENSSSCG00000003867	1850.27	2329.75	2187.81	2476.5
ENSSSCG00000003868	0	0	1.99345	0
ENSSSCG00000003870	1272.12	1174.86	1287.77	1284.51
ENSSSCG00000003871	5.74322	2.10172	7.97378	13.6339
ENSSSCG00000003872	2050.33	2172.13	3134.69	3252.66
ENSSSCG00000003875	70.8331	95.6281	114.623	139.261
ENSSSCG00000003876	5.74322	2.10172	0	0.973851
ENSSSCG00000003877	904.557	907.942	995.726	941.714
ENSSSCG00000003881	184.74	164.985	145.522	162.633
ENSSSCG00000003882	32.5449	75.6618	63.7903	34.0848
ENSSSCG00000003884	3.82881	1.05086	3.98689	0.973851
ENSSSCG00000003885	1689.46	1563.68	2454.93	2581.68
ENSSSCG00000003888	794.479	781.839	667.804	746.944
ENSSSCG00000003891	2.87161	4.20344	0.996723	3.8954
ENSSSCG00000003894	1.91441	0	0	0
ENSSSCG00000003895	782.993	830.178	848.211	966.06
ENSSSCG00000003897	133.051	112.442	67.7772	145.104
ENSSSCG00000003898	376.181	377.258	325.928	304.815
ENSSSCG00000003900	52.6462	13.6612	27.9082	2.92155
ENSSSCG00000003901	72.7475	93.5264	89.7051	37.0063
ENSSSCG00000003903	1084.51	861.704	1074.47	1122.85
ENSSSCG00000003904	411.598	462.378	316.958	400.253
ENSSSCG00000003905	690.144	668.346	620.958	708.963
ENSSSCG00000003908	76.5763	132.408	88.7084	99.3328
ENSSSCG00000003909	126.351	79.8653	23.9214	51.6141
ENSSSCG00000003913	1134.29	1253.67	778.441	1090.71
ENSSSCG00000003914	9372.94	9156.13	10901.2	11529.4
ENSSSCG00000003917	430.742	446.615	855.188	630.081
ENSSSCG00000003918	229.729	285.834	163.463	220.09
ENSSSCG00000003919	439.356	465.53	327.922	388.566
ENSSSCG00000003920	95.7204	86.1704	64.787	74.0127
ENSSSCG00000003921	410.64	347.834	374.768	168.476
ENSSSCG00000003922	388.625	381.462	351.843	425.573
ENSSSCG00000003923	508.275	458.174	330.912	408.043
ENSSSCG00000003926	22.0157	22.068	9.96723	10.7124
ENSSSCG00000003928	90.9343	204.917	95.6854	139.261
ENSSSCG00000003929	0.957204	1.05086	0	0.973851
ENSSSCG00000003930	25791.9	23509.8	28174.4	27514.2
ENSSSCG00000003931	1211.82	1138.08	922.966	1078.05
ENSSSCG00000003935	13.4009	22.068	15.9476	28.2417
ENSSSCG00000003940	445.1	465.53	475.437	482.056
ENSSSCG00000003941	1742.11	2192.09	1454.22	1497.78
ENSSSCG00000003943	485.302	512.819	555.175	597.944
ENSSSCG00000003949	3090.81	2896.17	2539.65	2968.3
ENSSSCG00000003950	307.262	224.884	332.905	187.953
ENSSSCG00000003951	249.83	440.31	405.666	329.162
ENSSSCG00000003964	694.93	596.888	689.732	670.983
ENSSSCG00000003965	231.643	200.714	262.138	263.914
ENSSSCG00000003966	511.147	551.701	613.981	507.376
ENSSSCG00000003967	4.78602	4.20344	0.996723	1.9477
ENSSSCG00000003968	180.911	179.697	550.191	312.606
ENSSSCG00000003969	0	4.20344	0.996723	0
ENSSSCG00000003970	0.957204	0	4.98362	0
ENSSSCG00000003971	129.222	171.29	91.6985	83.7512
ENSSSCG00000003972	1.91441	5.25429	2.99017	0.973851
ENSSSCG00000003973	1372.63	1414.46	906.021	1145.25
ENSSSCG00000003975	2.87161	13.6612	2.99017	0.973851
ENSSSCG00000003976	844.254	821.772	758.506	697.277
ENSSSCG00000003979	145.495	182.849	81.7313	123.679
ENSSSCG00000003980	171.339	218.579	93.692	77.9081
ENSSSCG00000003981	259.402	298.444	267.122	260.018
ENSSSCG00000003983	375.224	344.682	338.886	416.808
ENSSSCG00000003984	910.301	899.535	611.988	665.14
ENSSSCG00000003986	657.599	556.955	560.158	553.147
ENSSSCG00000003987	21.0585	14.712	25.9148	21.4247
ENSSSCG00000003988	124.436	211.223	186.387	231.776
ENSSSCG00000003989	530.291	530.684	368.788	344.743
ENSSSCG00000003990	167.511	300.546	243.2	235.672
ENSSSCG00000003993	0	0	0.996723	0.973851
ENSSSCG00000003995	1059.62	994.112	871.136	745.97
ENSSSCG00000003998	120.608	143.968	68.7739	102.254
ENSSSCG00000004001	19.1441	36.7801	114.623	78.8819
ENSSSCG00000004002	12598.7	12288.7	14375.7	13106.1
ENSSSCG00000004004	83.2767	119.798	105.653	122.705
ENSSSCG00000004008	33.5021	53.5938	49.8362	37.9802
ENSSSCG00000004009	1.91441	0	1.99345	0
ENSSSCG00000004010	431.699	405.631	354.833	368.116
ENSSSCG00000004012	0	1.05086	0.996723	3.8954
ENSSSCG00000004013	121.565	138.713	5.98034	7.79081
ENSSSCG00000004016	0.957204	1.05086	0.996723	0
ENSSSCG00000004017	74.6619	97.7299	108.643	133.418
ENSSSCG00000004018	5872.44	6917.8	7230.23	6783.84
ENSSSCG00000004020	591.552	529.633	582.086	640.794
ENSSSCG00000004022	282.375	242.748	163.463	31.1632
ENSSSCG00000004023	1201.29	1088.69	889.077	1016.7
ENSSSCG00000004024	890.199	1223.2	877.116	1262.11
ENSSSCG00000004027	40.2026	27.3223	3.98689	12.6601
ENSSSCG00000004028	0.957204	1.05086	0	0
ENSSSCG00000004029	3185.57	3160.98	4587.92	3902.22
ENSSSCG00000004032	10.5292	15.7629	6.97706	3.8954
ENSSSCG00000004033	314.92	363.597	428.591	329.162
ENSSSCG00000004037	1214.69	1100.25	817.313	779.081
ENSSSCG00000004038	0	1.05086	21.9279	40.9017
ENSSSCG00000004039	2.87161	3.15258	6.97706	5.8431
ENSSSCG00000004044	3840.3	3727.4	4216.14	4395.96
ENSSSCG00000004046	0.957204	4.20344	1.99345	1.9477
ENSSSCG00000004047	602.081	584.277	692.723	628.134
ENSSSCG00000004048	3610.57	3584.48	3120.74	3468.86
ENSSSCG00000004049	4101.62	3766.28	4948.73	5577.24
ENSSSCG00000004050	2290.59	2321.35	2423.03	2407.36
ENSSSCG00000004052	43.0742	31.5258	18.9377	9.73851
ENSSSCG00000004053	24.8873	47.2886	34.8853	31.1632
ENSSSCG00000004054	1836.87	1475.41	1847.92	1933.09
ENSSSCG00000004055	30.6305	46.2378	32.8919	37.9802
ENSSSCG00000004057	2.87161	5.25429	10.964	0
ENSSSCG00000004058	8271.2	9386.27	8792.09	6454.68
ENSSSCG00000004063	298.648	252.206	404.67	313.58
ENSSSCG00000004064	1395.6	1380.83	1576.82	1472.46
ENSSSCG00000004065	61.261	58.8481	42.8591	21.4247
ENSSSCG00000004068	26.8017	0	0	0
ENSSSCG00000004070	1920.15	2285.62	2112.06	2071.38
ENSSSCG00000004071	147.409	579.023	133.561	209.378
ENSSSCG00000004072	15.3153	18.9155	30.8984	5.8431
ENSSSCG00000004075	8.61483	1.05086	0	0
ENSSSCG00000004076	165.596	149.222	145.522	183.084
ENSSSCG00000004077	390.539	394.072	223.266	338.9
ENSSSCG00000004081	10.5292	0	0	0
ENSSSCG00000004082	32.5449	23.1189	13.9541	14.6078
ENSSSCG00000004087	28.7161	59.899	66.7804	93.4897
ENSSSCG00000004088	540.82	581.125	546.204	570.677
ENSSSCG00000004089	356.08	284.783	350.847	368.116
ENSSSCG00000004090	466.158	539.091	324.932	390.514
ENSSSCG00000004092	812.666	997.265	733.588	702.146
ENSSSCG00000004093	1.91441	4.20344	2.99017	0
ENSSSCG00000004094	7.65763	6.30515	0	0.973851
ENSSSCG00000004096	12.4436	7.35601	4.98362	0
ENSSSCG00000004098	3.82881	1.05086	2.99017	0
ENSSSCG00000004101	0	0	1.99345	0.973851
ENSSSCG00000004103	626.968	583.227	631.922	683.643
ENSSSCG00000004104	680.572	688.313	588.067	705.068
ENSSSCG00000004105	1059.62	1235.81	919.975	1031.31
ENSSSCG00000004106	946.674	1135.98	1007.69	1149.14
ENSSSCG00000004109	22.0157	40.9835	79.7378	67.1957
ENSSSCG00000004110	1657.88	1667.71	1640.61	1656.52
ENSSSCG00000004112	17.2297	15.7629	23.9214	5.8431
ENSSSCG00000004113	708.331	669.397	668.801	501.533
ENSSSCG00000004114	259.402	277.427	648.867	475.239
ENSSSCG00000004119	0.957204	3.15258	7.97378	0
ENSSSCG00000004120	536.991	498.107	579.096	632.029
ENSSSCG00000004121	847.125	680.956	701.693	943.661
ENSSSCG00000004123	3899.65	4974.77	8509.02	8289.42
ENSSSCG00000004125	12.4436	43.0852	66.7804	12.6601
ENSSSCG00000004127	297.69	186.002	93.692	8.76466
ENSSSCG00000004130	702.587	616.854	531.253	630.081
ENSSSCG00000004132	1431.98	1476.46	1508.04	1357.55
ENSSSCG00000004133	218.242	220.68	306.991	326.24
[truncated: 15,652 more rows]

## Sheet: primary vs FL6i_normalized coun
pESCLC-Primary vs pESCLC-FL6_deseq2_normalized_counts
	pESCLC-Primary1	pESCLC-Primary2	pESCLC-FL6i1	pESCLC-FL6i2
ENSSSCG00000000002	745.055	697.414	704.841	108.243
ENSSSCG00000000003	230.683	359.373	359.055	240.103
ENSSSCG00000000005	114.222	132.098	145.964	167.285
ENSSSCG00000000006	9.70513	23.7941	1.56111	15.7445
ENSSSCG00000000007	253.08	198.558	234.166	198.774
ENSSSCG00000000010	6225.47	8902.29	1732.05	1605.93
ENSSSCG00000000014	192.609	165.738	199.822	184.997
ENSSSCG00000000018	1761.11	1658.2	1515.84	2857.62
ENSSSCG00000000019	1660.32	1717.28	1157.56	639.618
ENSSSCG00000000020	91.8254	90.2536	718.111	116.115
ENSSSCG00000000021	400.15	498.856	5.46388	3.93611
ENSSSCG00000000022	196.342	268.299	275.536	425.1
ENSSSCG00000000024	107.503	105.022	74.1527	106.275
ENSSSCG00000000025	7.46548	3.28195	2.34166	3.93611
ENSSSCG00000000026	31.355	60.716	116.303	680.948
ENSSSCG00000000028	2.23965	0	2.34166	1.96806
ENSSSCG00000000029	306.085	498.036	526.094	405.42
ENSSSCG00000000031	115.715	158.354	124.108	147.604
ENSSSCG00000000033	27.6223	50.8702	8.5861	1.96806
ENSSSCG00000000034	3671.52	4272.28	1862.4	1922.79
ENSSSCG00000000035	321.016	425.012	750.894	999.773
ENSSSCG00000000036	1617.77	1558.93	914.81	598.289
ENSSSCG00000000037	555.432	599.776	583.855	415.26
ENSSSCG00000000038	700.262	899.254	570.586	1308.76
ENSSSCG00000000039	2523.33	2379.41	2080.96	1966.09
ENSSSCG00000000040	109.743	70.5619	2600.81	6852.77
ENSSSCG00000000045	379.993	299.478	501.116	493.982
ENSSSCG00000000046	35.0878	21.3327	28.8805	11.8083
ENSSSCG00000000050	334.454	457.832	576.83	594.353
ENSSSCG00000000058	2491.23	2663.3	3326.73	3666.49
ENSSSCG00000000059	821.95	786.027	783.677	401.484
ENSSSCG00000000061	48.5256	48.4087	177.967	244.039
ENSSSCG00000000062	123.927	97.638	451.161	1822.42
ENSSSCG00000000063	214.259	301.119	253.68	352.282
ENSSSCG00000000064	4587.54	4386.32	2916.93	4075.85
ENSSSCG00000000066	1099.67	1124.07	960.083	814.776
ENSSSCG00000000067	2.23965	6.5639	15.6111	7.87223
ENSSSCG00000000068	2967.53	3376.3	1906.12	2123.53
ENSSSCG00000000071	5902.21	5689.26	3726.37	3251.23
ENSSSCG00000000072	1245.24	1293.91	600.247	389.675
ENSSSCG00000000073	0.746548	1.64097	1.56111	1.96806
ENSSSCG00000000074	0	0	2.34166	11.8083
ENSSSCG00000000075	894.365	1060.89	1051.41	1245.78
ENSSSCG00000000076	571.11	646.544	522.191	503.823
ENSSSCG00000000077	487.496	638.339	412.133	314.889
ENSSSCG00000000078	462.86	486.549	434.769	875.785
ENSSSCG00000000079	705.488	1009.2	8.5861	3.93611
ENSSSCG00000000080	3.73274	8.20487	4.68333	5.90417
ENSSSCG00000000082	58.2308	35.2809	15.6111	169.253
ENSSSCG00000000083	285.181	386.449	280.219	167.285
ENSSSCG00000000084	3446.81	3452.61	3126.9	4174.25
ENSSSCG00000000087	1298.99	1247.96	1459.64	1176.9
ENSSSCG00000000089	13.4379	10.6663	8.5861	0
ENSSSCG00000000090	5.97239	2.46146	6.24444	9.84028
ENSSSCG00000000091	180.665	215.788	31.2222	47.2334
ENSSSCG00000000092	68.6825	54.1522	632.25	3015.06
ENSSSCG00000000093	341.919	362.655	357.494	425.1
ENSSSCG00000000094	1665.55	1670.51	1358.17	1235.94
ENSSSCG00000000095	1142.22	1238.12	1022.53	1415.03
ENSSSCG00000000097	2221.73	2046.29	1932.65	1013.55
ENSSSCG00000000103	0	0	3.90277	0
ENSSSCG00000000104	8855.56	7270.34	10104.3	9409.28
ENSSSCG00000000105	338.933	428.294	281	135.796
ENSSSCG00000000106	0.746548	1.64097	7.80555	9.84028
ENSSSCG00000000107	1823.07	1954.4	1771.86	2497.46
ENSSSCG00000000108	656.216	921.407	529.216	763.606
ENSSSCG00000000110	556.179	622.75	359.055	385.739
ENSSSCG00000000111	100.784	147.688	8.5861	15.7445
ENSSSCG00000000113	5.22584	10.6663	3.12222	0
ENSSSCG00000000114	416.574	479.985	207.628	513.663
ENSSSCG00000000116	558.418	493.933	501.116	334.57
ENSSSCG00000000117	17.1706	19.6917	25.7583	9.84028
ENSSSCG00000000118	688.318	818.026	341.883	698.66
ENSSSCG00000000119	4913.03	5016.46	4138.5	2774.96
ENSSSCG00000000120	118.701	114.048	227.922	194.838
ENSSSCG00000000121	2.23965	0.820487	6.24444	1.96806
ENSSSCG00000000130	0	0	0	7.87223
ENSSSCG00000000131	4.47929	0.820487	173.283	554.992
ENSSSCG00000000133	491.229	742.541	284.122	399.516
ENSSSCG00000000135	117.955	111.586	346.566	462.493
ENSSSCG00000000136	2.98619	3.28195	0	1.96806
ENSSSCG00000000137	14.1844	13.9483	38.2472	66.9139
ENSSSCG00000000139	66.4428	63.1775	203.725	55.1056
ENSSSCG00000000141	3808.89	3807.06	3621.78	3131.18
ENSSSCG00000000142	396.417	290.452	63.225	125.956
ENSSSCG00000000144	942.144	1048.58	677.522	718.341
ENSSSCG00000000145	8952.61	10983	967.888	6604.8
ENSSSCG00000000146	58.2308	43.4858	31.2222	871.849
ENSSSCG00000000148	159.015	162.456	57.7611	244.039
ENSSSCG00000000151	0.746548	1.64097	0	1.96806
ENSSSCG00000000152	1778.28	1714.82	3486.74	6057.68
ENSSSCG00000000156	598.732	690.85	341.883	338.506
ENSSSCG00000000157	14.931	36.1014	17.1722	11.8083
ENSSSCG00000000158	1417.7	1486.72	1369.87	1013.55
ENSSSCG00000000160	441.957	530.035	766.505	865.945
ENSSSCG00000000161	856.291	813.923	554.194	560.896
ENSSSCG00000000162	5.22584	0.820487	341.103	338.506
ENSSSCG00000000164	441.21	461.114	433.989	310.953
ENSSSCG00000000167	280.702	242.864	412.914	812.807
ENSSSCG00000000169	396.417	498.856	2305.76	2357.73
ENSSSCG00000000171	1298.25	1278.32	965.547	1261.52
ENSSSCG00000000175	1009.33	1200.37	604.93	856.105
ENSSSCG00000000176	1528.93	1732.87	1109.95	781.319
ENSSSCG00000000179	28.3688	26.2556	39.8083	68.882
ENSSSCG00000000180	527.063	524.291	114.742	64.9459
ENSSSCG00000000182	17.1706	17.2302	128.011	59.0417
ENSSSCG00000000183	0.746548	0	86.6416	0
ENSSSCG00000000184	9.70513	0.820487	13.2694	37.3931
ENSSSCG00000000185	304.592	346.246	597.905	493.982
ENSSSCG00000000186	51.5118	39.3834	15.6111	9.84028
ENSSSCG00000000188	0.746548	0	8.5861	17.7125
ENSSSCG00000000189	597.239	591.571	382.472	196.806
ENSSSCG00000000190	40699.6	39555.7	103246	92579.4
ENSSSCG00000000191	1388.58	1624.56	832.072	1320.57
ENSSSCG00000000194	9588.67	9497.14	15793	16775.7
ENSSSCG00000000195	34.3412	29.5375	99.1305	7466.81
ENSSSCG00000000197	11.9448	3.28195	109.278	49.2014
ENSSSCG00000000198	715.94	594.033	12.4889	3.93611
ENSSSCG00000000199	907.056	676.902	615.858	338.506
ENSSSCG00000000202	830.162	793.411	917.933	889.562
ENSSSCG00000000203	37.3274	23.7941	17.1722	31.4889
ENSSSCG00000000204	797.314	754.028	786.019	549.088
ENSSSCG00000000205	232.923	193.635	209.969	102.339
ENSSSCG00000000206	1.4931	0.820487	134.255	1692.53
ENSSSCG00000000207	815.977	718.747	631.469	405.42
ENSSSCG00000000209	684.585	757.31	390.277	590.417
ENSSSCG00000000211	4.47929	4.92292	6.24444	15.7445
ENSSSCG00000000212	0	0.820487	1.56111	0
ENSSSCG00000000214	244.868	238.762	321.589	253.879
ENSSSCG00000000215	2090.34	2164.45	2432.99	1655.14
ENSSSCG00000000216	2.98619	1.64097	465.991	1041.1
ENSSSCG00000000217	948.863	970.636	1626.68	431.004
ENSSSCG00000000228	43.2998	59.8956	429.305	649.459
ENSSSCG00000000232	26.1292	28.7171	7.02499	35.425
ENSSSCG00000000233	1117.58	1323.45	612.736	1324.5
ENSSSCG00000000234	47.0325	35.2809	127.23	78.7223
ENSSSCG00000000236	1.4931	2.46146	0	0
ENSSSCG00000000238	419.56	269.94	0	1.96806
ENSSSCG00000000241	604.704	403.68	0	0
ENSSSCG00000000248	3.73274	4.10244	1.56111	17.7125
ENSSSCG00000000249	212.766	245.326	0	0
ENSSSCG00000000252	175245	198982	198.261	96.4348
ENSSSCG00000000253	80702.6	96877.4	29.6611	51.1695
ENSSSCG00000000257	2.98619	3.28195	0	0
ENSSSCG00000000258	329.974	142.765	9.36666	151.54
ENSSSCG00000000259	80.6272	50.8702	19.5139	78.7223
ENSSSCG00000000260	50.0187	88.6126	4.68333	11.8083
ENSSSCG00000000261	34.3412	73.8438	0	11.8083
ENSSSCG00000000262	312.057	329.836	491.75	1172.96
ENSSSCG00000000263	238.149	285.53	72.5916	249.943
ENSSSCG00000000264	230.683	258.453	253.68	320.793
ENSSSCG00000000265	1237.78	1189.71	705.622	78.7223
ENSSSCG00000000267	931.692	831.974	853.927	1511.47
ENSSSCG00000000268	812.245	763.874	572.927	190.902
ENSSSCG00000000271	20.9034	14.7688	5.46388	0
ENSSSCG00000000272	842.853	794.232	668.155	710.469
ENSSSCG00000000273	586.04	755.669	621.322	673.075
ENSSSCG00000000274	10802.6	11923.3	6434.11	6683.52
ENSSSCG00000000275	44.0464	39.3834	559.658	641.587
ENSSSCG00000000276	612.17	559.572	406.669	324.729
ENSSSCG00000000277	4.47929	14.7688	3.12222	5.90417
ENSSSCG00000000278	742.069	829.513	506.58	749.83
ENSSSCG00000000279	0	2.46146	0	1.96806
ENSSSCG00000000281	0	0	0	9.84028
ENSSSCG00000000288	14368.1	11922.5	12333.5	3920.37
ENSSSCG00000000289	13.4379	10.6663	2.34166	0
ENSSSCG00000000290	2234.42	2200.55	2486.07	1672.85
ENSSSCG00000000292	344.905	432.397	424.622	373.931
ENSSSCG00000000293	3212.4	4727.65	373.886	724.245
ENSSSCG00000000295	14.931	4.92292	0.780555	206.646
ENSSSCG00000000297	25.3826	9.84585	52.2972	312.921
ENSSSCG00000000298	209.034	170.661	241.191	159.413
ENSSSCG00000000299	23.8895	18.0507	37.4666	13.7764
ENSSSCG00000000333	2.98619	0	0	0
ENSSSCG00000000359	300.112	248.608	269.291	411.324
ENSSSCG00000000361	3289.29	3527.27	2050.52	2393.16
ENSSSCG00000000363	213.513	260.915	1318.36	1043.07
ENSSSCG00000000364	948.863	795.873	1051.41	505.791
ENSSSCG00000000365	1089.96	1005.92	576.05	275.528
ENSSSCG00000000366	504.667	592.392	676.741	738.021
ENSSSCG00000000367	145.577	189.533	163.917	283.4
ENSSSCG00000000368	105.263	107.484	5.46388	11.8083
ENSSSCG00000000370	203.808	141.944	146.744	127.924
ENSSSCG00000000371	88.8393	61.5365	124.108	15.7445
ENSSSCG00000000373	416.574	422.551	672.058	192.87
ENSSSCG00000000374	12817.5	10778.7	10485.2	2460.07
ENSSSCG00000000376	413.588	360.194	375.447	305.049
ENSSSCG00000000377	2945.88	2536.13	3217.45	1859.81
ENSSSCG00000000379	1095.19	984.585	505.8	397.547
ENSSSCG00000000382	1356.48	1444.88	2472.02	3646.81
ENSSSCG00000000383	792.834	851.666	394.18	789.191
ENSSSCG00000000384	242.628	337.22	350.469	307.017
ENSSSCG00000000385	194.103	363.476	7.80555	1.96806
ENSSSCG00000000386	752.521	725.311	921.055	2989.48
ENSSSCG00000000393	1722.29	1393.19	1577.5	513.663
ENSSSCG00000000394	1192.98	1171.66	1166.15	834.456
ENSSSCG00000000396	77.641	99.2789	486.286	663.235
ENSSSCG00000000398	20.9034	23.7941	10.1472	7.87223
ENSSSCG00000000399	621.128	517.727	452.722	59.0417
ENSSSCG00000000401	57.4842	34.4605	21.8555	31.4889
ENSSSCG00000000402	739.083	781.104	288.025	356.218
ENSSSCG00000000403	3569.25	3785.73	1824.94	1493.76
ENSSSCG00000000405	14130.7	12671.6	12562.3	8850.35
ENSSSCG00000000406	2528.56	2148.04	2593	2170.77
ENSSSCG00000000411	141.844	94.356	171.722	397.547
ENSSSCG00000000413	15.6775	15.5893	14.8305	0
ENSSSCG00000000415	0	0.820487	0	3.93611
ENSSSCG00000000418	1042.93	240.403	32.0028	55.1056
ENSSSCG00000000419	177.679	169.841	377.008	106.275
ENSSSCG00000000423	10884.7	13798.1	3309.55	24836.9
ENSSSCG00000000431	431.505	503.779	455.844	497.918
ENSSSCG00000000433	4.47929	0	344.225	745.894
ENSSSCG00000000435	186.637	140.303	470.675	395.579
ENSSSCG00000000436	76.1479	103.381	21.075	35.425
ENSSSCG00000000437	46.286	51.6907	129.572	68.882
ENSSSCG00000000439	121.687	185.43	1419.83	5608.96
ENSSSCG00000000443	20.9034	52.5112	14.8305	9.84028
ENSSSCG00000000444	1752.15	1611.44	2769.41	3139.05
ENSSSCG00000000449	443.45	428.294	837.536	1849.97
ENSSSCG00000000453	217.992	244.505	165.478	116.115
ENSSSCG00000000455	5760.37	7428.69	415.255	291.272
ENSSSCG00000000456	20.9034	13.1278	11.7083	123.988
ENSSSCG00000000457	319.523	277.325	396.522	865.945
ENSSSCG00000000458	722.659	612.904	733.722	942.699
ENSSSCG00000000462	179.172	194.455	279.439	218.454
ENSSSCG00000000464	0.746548	2.46146	38.2472	1.96806
ENSSSCG00000000466	1887.27	1916.66	2149.65	1202.48
ENSSSCG00000000469	496.455	456.191	485.505	566.8
ENSSSCG00000000473	660.695	685.927	383.252	431.004
ENSSSCG00000000475	22.3965	40.2039	1.56111	5.90417
ENSSSCG00000000477	217.992	200.199	95.2277	159.413
ENSSSCG00000000478	589.773	609.622	595.563	816.744
ENSSSCG00000000483	109.743	86.9716	267.73	141.7
ENSSSCG00000000484	2.98619	0	0.780555	1.96806
ENSSSCG00000000486	1134.75	1078.94	818.802	352.282
ENSSSCG00000000487	149.31	160.815	159.233	129.892
ENSSSCG00000000488	494.962	564.495	387.936	334.57
ENSSSCG00000000492	1.4931	0.820487	1.56111	7.87223
ENSSSCG00000000493	480.031	497.215	485.505	641.587
ENSSSCG00000000496	4228.45	3600.3	4065.13	2176.67
ENSSSCG00000000499	6.71894	4.92292	2.34166	1.96806
ENSSSCG00000000500	1316.91	1099.45	447.258	273.56
ENSSSCG00000000502	1324.38	1191.35	918.713	1361.9
ENSSSCG00000000504	12.6913	4.92292	178.747	11.8083
ENSSSCG00000000509	778.65	850.025	1055.31	970.252
ENSSSCG00000000510	366.555	386.449	234.947	342.442
ENSSSCG00000000512	589.027	369.219	328.614	421.164
ENSSSCG00000000515	3.73274	1.64097	28.8805	141.7
ENSSSCG00000000516	53.0049	31.999	47.6139	143.668
ENSSSCG00000000517	17.1706	9.02536	96.7888	114.147
ENSSSCG00000000519	3.73274	12.3073	3.90277	5.90417
ENSSSCG00000000521	630.087	876.28	323.15	665.203
ENSSSCG00000000522	7423.68	5818.89	10216.7	3757.02
ENSSSCG00000000523	29.8619	36.9219	64.0055	39.3611
ENSSSCG00000000527	9.70513	0	46.0527	141.7
ENSSSCG00000000528	5450.55	6275.91	103.033	104.307
ENSSSCG00000000529	1137.74	1105.2	1106.05	1391.42
ENSSSCG00000000530	126.913	141.124	268.511	192.87
ENSSSCG00000000531	529.303	399.577	711.086	698.66
ENSSSCG00000000534	1019.04	973.918	1012.38	474.302
ENSSSCG00000000536	610.677	440.602	681.425	720.309
ENSSSCG00000000540	0.746548	1.64097	0.780555	1.96806
ENSSSCG00000000541	13.4379	12.3073	75.7138	488.078
ENSSSCG00000000545	204.554	123.073	316.905	165.317
ENSSSCG00000000546	8.21203	2.46146	8.5861	5.90417
ENSSSCG00000000547	177.679	139.483	187.333	206.646
ENSSSCG00000000549	656.963	467.678	340.322	578.609
ENSSSCG00000000551	13.4379	11.4868	31.2222	41.3292
ENSSSCG00000000552	199.328	171.482	762.602	234.199
ENSSSCG00000000553	285.181	277.325	236.508	519.567
ENSSSCG00000000554	224.711	164.918	296.611	232.231
ENSSSCG00000000555	250.094	265.017	360.616	523.503
ENSSSCG00000000559	192.609	124.714	225.58	263.72
ENSSSCG00000000567	57.4842	59.0751	245.875	131.86
ENSSSCG00000000570	1028.74	1164.27	1098.24	694.724
ENSSSCG00000000571	5.22584	1.64097	7.80555	0
ENSSSCG00000000573	20.1568	12.3073	3.90277	3.93611
ENSSSCG00000000576	10680.9	9734.26	7843.8	3078.04
ENSSSCG00000000577	1.4931	0	1.56111	3.93611
ENSSSCG00000000579	689.064	713.824	555.755	423.132
ENSSSCG00000000580	537.515	516.086	474.577	206.646
ENSSSCG00000000583	182.904	165.738	192.017	100.371
ENSSSCG00000000584	5.97239	6.5639	10.1472	5.90417
ENSSSCG00000000585	0.746548	0	0	1.96806
ENSSSCG00000000587	219.485	222.352	325.491	645.523
ENSSSCG00000000588	918.254	780.283	696.255	436.909
ENSSSCG00000000591	2.98619	1.64097	3.12222	0
ENSSSCG00000000599	536.022	580.905	366.08	141.7
ENSSSCG00000000600	30.6085	22.9736	174.064	307.017
ENSSSCG00000000601	1.4931	0.820487	161.575	488.078
ENSSSCG00000000602	0	2.46146	0	3.93611
ENSSSCG00000000605	2.23965	0	2.34166	0
ENSSSCG00000000607	2.23965	0	4.68333	1.96806
ENSSSCG00000000611	1713.33	1764.87	1138.83	1094.24
ENSSSCG00000000612	1255.69	1392.37	2259.71	1578.38
ENSSSCG00000000614	2.98619	8.20487	14.8305	257.815
ENSSSCG00000000619	186.637	180.507	521.411	724.245
ENSSSCG00000000623	17.1706	56.6136	6.24444	0
ENSSSCG00000000625	1337.07	1180.68	1006.14	1129.66
ENSSSCG00000000629	0	0	1.56111	0
ENSSSCG00000000633	288.168	182.969	179.528	663.235
ENSSSCG00000000634	0.746548	4.92292	5.46388	1.96806
ENSSSCG00000000635	568.87	461.934	462.089	190.902
ENSSSCG00000000636	3.73274	2.46146	3.90277	1.96806
ENSSSCG00000000640	12.6913	5.74341	14.8305	27.5528
ENSSSCG00000000645	1760.36	2111.11	1272.3	2469.91
ENSSSCG00000000647	0.746548	1.64097	0	0
ENSSSCG00000000649	3.73274	0	0	1.96806
ENSSSCG00000000653	88.0927	169.841	0	0
ENSSSCG00000000659	1.4931	0	0	0
ENSSSCG00000000660	18.6637	41.0244	0	7.87223
ENSSSCG00000000661	1363.2	1471.13	1647.75	1454.39
ENSSSCG00000000663	2.98619	0.820487	4.68333	0
ENSSSCG00000000664	91.8254	100.92	126.45	68.882
ENSSSCG00000000665	1195.97	1189.71	1081.07	1106.05
ENSSSCG00000000667	4.47929	1.64097	1.56111	1.96806
ENSSSCG00000000669	55.2446	36.1014	0	0
ENSSSCG00000000670	5.97239	0.820487	2.34166	39.3611
ENSSSCG00000000672	141.844	206.763	615.858	3548.41
ENSSSCG00000000675	8.21203	11.4868	29.6611	330.634
ENSSSCG00000000679	2.23965	1.64097	15.6111	0
ENSSSCG00000000680	121.687	129.637	277.878	767.542
ENSSSCG00000000681	254.573	480.805	345.005	371.963
ENSSSCG00000000682	8.21203	7.38438	14.05	33.457
ENSSSCG00000000683	619.635	561.213	754.016	53.1375
ENSSSCG00000000684	2197.09	2265.37	2391.62	2723.79
ENSSSCG00000000685	9791.73	10494.9	11425	7763.98
ENSSSCG00000000687	0	0	0	3.93611
ENSSSCG00000000688	11.1982	5.74341	5.46388	13.7764
ENSSSCG00000000690	3558.05	3470.66	2532.12	3377.19
ENSSSCG00000000691	293.394	251.069	185.772	350.314
ENSSSCG00000000692	29.8619	4.92292	284.122	869.881
ENSSSCG00000000693	1567.75	1378.42	2056.76	456.589
ENSSSCG00000000694	60763.1	66000	64054.7	39563.8
ENSSSCG00000000695	67.1894	30.358	270.072	348.346
ENSSSCG00000000696	597.239	626.852	476.919	653.395
ENSSSCG00000000697	8536.78	7986.62	8693.04	5660.13
ENSSSCG00000000699	1.4931	0.820487	0.780555	0
ENSSSCG00000000700	510.639	457.832	554.975	787.223
ENSSSCG00000000702	715.94	708.901	566.683	761.638
ENSSSCG00000000703	2.23965	2.46146	11.7083	27.5528
ENSSSCG00000000704	223.218	278.966	256.022	303.081
ENSSSCG00000000706	81.3738	88.6126	85.0805	84.6264
ENSSSCG00000000707	61.9635	24.6146	1.56111	5.90417
ENSSSCG00000000708	430.758	536.599	538.583	690.788
ENSSSCG00000000709	52.2584	77.1258	2.34166	31.4889
ENSSSCG00000000712	236.656	229.736	120.205	86.5945
ENSSSCG00000000713	0	0.820487	0	1.96806
ENSSSCG00000000716	2.23965	0	0.780555	19.6806
ENSSSCG00000000717	9.70513	18.8712	28.1	312.921
ENSSSCG00000000719	989.177	994.43	788.361	592.385
ENSSSCG00000000720	28.3688	33.64	160.014	196.806
ENSSSCG00000000721	27.6223	16.4097	15.6111	0
ENSSSCG00000000722	727.885	559.572	537.022	64.9459
ENSSSCG00000000723	234.416	241.223	329.394	360.154
ENSSSCG00000000728	211.273	289.632	469.894	291.272
ENSSSCG00000000730	3.73274	2.46146	473.016	155.476
ENSSSCG00000000732	4.47929	1.64097	2.34166	1.96806
ENSSSCG00000000734	274.73	228.916	975.694	808.871
ENSSSCG00000000735	1104.89	1258.63	572.927	608.13
ENSSSCG00000000736	1198.96	1229.91	207.628	110.211
ENSSSCG00000000737	732.364	967.354	983.499	982.06
ENSSSCG00000000738	586.04	507.882	594.783	96.4348
ENSSSCG00000000739	538.261	525.112	433.989	92.4987
ENSSSCG00000000740	0	0	6.24444	0
ENSSSCG00000000741	6.71894	6.5639	39.0277	43.2973
ENSSSCG00000000742	221.725	259.274	252.9	281.432
ENSSSCG00000000743	2503.18	2206.29	2366.64	1035.2
ENSSSCG00000000744	48.5256	35.2809	32.7833	163.349
ENSSSCG00000000745	687.571	731.054	544.047	251.911
ENSSSCG00000000746	226.204	185.43	314.564	448.717
ENSSSCG00000000748	0	0.820487	67.1277	480.206
ENSSSCG00000000749	1.4931	0	5.46388	3.93611
ENSSSCG00000000751	263.532	221.532	139.719	74.7862
ENSSSCG00000000753	2609.19	2525.46	3193.25	4396.64
ENSSSCG00000000754	136.618	96.8175	227.922	94.4667
ENSSSCG00000000755	2462.12	2373.67	1148.2	2308.53
ENSSSCG00000000757	816.724	987.867	517.508	692.756
ENSSSCG00000000759	72.4152	22.1532	43.7111	179.093
ENSSSCG00000000760	427.026	603.058	9.36666	21.6486
ENSSSCG00000000764	179.172	169.02	112.4	66.9139
ENSSSCG00000000765	563.644	778.642	654.886	310.953
ENSSSCG00000000766	2412.84	2637.05	2015.39	395.579
ENSSSCG00000000767	1475.18	1363.65	1886.6	2460.07
ENSSSCG00000000769	332.214	377.424	421.5	208.614
ENSSSCG00000000770	622.621	688.389	735.283	1365.83
ENSSSCG00000000773	54.498	54.1522	135.036	59.0417
ENSSSCG00000000774	46.286	36.1014	66.3472	59.0417
ENSSSCG00000000778	20.1568	7.38438	10.1472	143.668
ENSSSCG00000000779	1240.76	1059.25	2318.25	2438.42
ENSSSCG00000000781	3.73274	1.64097	21.8555	51.1695
ENSSSCG00000000783	156.775	99.2789	42.9305	186.965
ENSSSCG00000000784	45.5395	45.9473	192.017	285.368
ENSSSCG00000000789	37.3274	2.46146	104.594	3501.17
ENSSSCG00000000791	6.71894	2.46146	111.619	66.9139
ENSSSCG00000000793	579.322	395.475	501.897	316.857
ENSSSCG00000000795	6.71894	1.64097	18.7333	25.5847
ENSSSCG00000000798	321.762	356.912	995.988	812.807
ENSSSCG00000000799	64.2032	64.8185	61.6638	11.8083
ENSSSCG00000000800	213.513	228.916	224.8	123.988
ENSSSCG00000000801	2.23965	0	23.4166	47.2334
ENSSSCG00000000802	653.976	1065.81	2684.33	2304.59
ENSSSCG00000000804	399.403	290.452	168.6	131.86
ENSSSCG00000000806	1728.26	1428.47	1221.57	397.547
ENSSSCG00000000807	247.854	161.636	433.208	466.429
ENSSSCG00000000808	5130.28	5230.61	3200.28	2641.13
ENSSSCG00000000810	600.971	692.491	129.572	356.218
ENSSSCG00000000811	980.218	1229.91	7.02499	9.84028
ENSSSCG00000000812	0	0	2.34166	0
ENSSSCG00000000816	165.734	141.944	138.158	157.445
ENSSSCG00000000837	97.7978	95.1765	496.433	684.884
ENSSSCG00000000838	3.73274	1.64097	40.5889	236.167
ENSSSCG00000000839	70.9221	84.5102	357.494	578.609
ENSSSCG00000000840	573.349	510.343	572.147	797.063
ENSSSCG00000000841	436.731	421.73	359.055	354.25
ENSSSCG00000000842	580.815	730.234	604.15	846.264
ENSSSCG00000000843	6777.91	11538.5	1675.07	1509.5
ENSSSCG00000000844	639.045	644.903	693.133	427.068
ENSSSCG00000000846	80.6272	54.9726	210.75	698.66
ENSSSCG00000000847	1078.76	970.636	713.427	879.721
ENSSSCG00000000848	31.355	26.2556	7.80555	15.7445
ENSSSCG00000000849	5593.14	4385.5	2829.51	3981.38
ENSSSCG00000000853	237.402	275.684	209.189	724.245
ENSSSCG00000000854	6.71894	0	0	0
ENSSSCG00000000856	2.98619	1.64097	3.12222	3.93611
ENSSSCG00000000857	2.98619	0	0	230.263
ENSSSCG00000000859	164.987	115.689	117.083	9.84028
ENSSSCG00000000860	379.993	310.965	316.125	78.7223
ENSSSCG00000000862	303.099	272.402	348.908	1336.31
ENSSSCG00000000863	0.746548	1.64097	0	1.96806
ENSSSCG00000000864	306.831	345.425	112.4	228.295
ENSSSCG00000000866	10.4517	10.6663	5.46388	3.93611
ENSSSCG00000000867	6.71894	0	24.1972	3.93611
ENSSSCG00000000869	1149.68	879.562	531.558	440.845
ENSSSCG00000000870	1013.07	1019.05	1109.95	1602
ENSSSCG00000000871	8.21203	9.02536	9.36666	9.84028
ENSSSCG00000000873	5.22584	2.46146	21.8555	68.882
ENSSSCG00000000874	278.463	283.889	228.703	31.4889
ENSSSCG00000000877	1416.95	1165.09	894.516	804.935
ENSSSCG00000000882	1.4931	1.64097	17.1722	104.307
ENSSSCG00000000883	51.5118	6.5639	0	43.2973
ENSSSCG00000000884	1110.86	1126.53	1110.73	824.616
ENSSSCG00000000886	8561.42	7359.77	5778.45	4062.07
ENSSSCG00000000890	723.405	680.184	833.633	259.784
ENSSSCG00000000891	1677.49	1409.6	1301.19	533.343
ENSSSCG00000000892	5.22584	4.92292	3.12222	7.87223
ENSSSCG00000000893	81.3738	66.4595	46.0527	3.93611
ENSSSCG00000000894	4.47929	4.92292	27.3194	1.96806
ENSSSCG00000000895	1228.07	834.435	1066.24	226.327
ENSSSCG00000000896	3.73274	12.3073	324.711	391.643
ENSSSCG00000000900	474.058	507.882	583.855	511.695
ENSSSCG00000000901	426.279	519.368	152.208	123.988
ENSSSCG00000000902	479.284	466.037	357.494	169.253
ENSSSCG00000000905	895.111	795.873	1088.87	612.066
ENSSSCG00000000906	306.831	334.759	71.8111	218.454
ENSSSCG00000000907	12.6913	17.2302	207.628	919.083
ENSSSCG00000000908	709.968	617.827	741.527	1074.56
ENSSSCG00000000910	518.105	480.805	462.869	1411.1
ENSSSCG00000000915	235.163	210.045	0.780555	429.036
ENSSSCG00000000916	141.098	39.3834	1.56111	1111.95
ENSSSCG00000000917	0	0	0	19.6806
ENSSSCG00000000920	568.87	558.752	506.58	76.7542
ENSSSCG00000000924	4.47929	1.64097	3.90277	1.96806
ENSSSCG00000000925	231.43	210.865	348.908	346.378
ENSSSCG00000000926	565.137	454.55	539.363	253.879
ENSSSCG00000000927	896.605	726.952	435.55	429.036
ENSSSCG00000000932	0	0	18.7333	68.882
ENSSSCG00000000934	28.3688	25.4351	70.2499	21.6486
ENSSSCG00000000936	59.7239	17.2302	274.755	678.98
ENSSSCG00000000939	528.556	384.808	456.625	431.004
ENSSSCG00000000940	0	0	171.722	1436.68
ENSSSCG00000000941	134.379	134.56	194.358	84.6264
ENSSSCG00000000943	0	1.64097	125.669	167.285
ENSSSCG00000000948	0	0.820487	224.019	2221.94
ENSSSCG00000000950	440.464	351.989	951.497	125.956
ENSSSCG00000000951	493.468	382.347	672.838	444.781
ENSSSCG00000000952	525.57	457.832	786.799	1001.74
ENSSSCG00000000955	437.477	412.705	202.944	167.285
ENSSSCG00000000958	370.288	569.418	1295.72	2117.63
ENSSSCG00000000963	2.98619	1.64097	3.12222	0
ENSSSCG00000000964	1081	1362.01	863.294	785.255
ENSSSCG00000000965	893.618	778.642	700.158	228.295
ENSSSCG00000000967	1.4931	0	0	0
ENSSSCG00000000968	2818.97	3063.7	2699.94	3054.42
ENSSSCG00000000970	980.965	1071.56	1314.45	1491.79
ENSSSCG00000000971	248.601	309.324	245.094	86.5945
ENSSSCG00000000972	1046.66	1116.68	907.785	647.491
ENSSSCG00000000973	263.532	240.403	179.528	334.57
ENSSSCG00000000974	969.766	1028.89	569.805	332.602
ENSSSCG00000000975	1578.95	2022.5	460.527	425.1
ENSSSCG00000000976	4.47929	2.46146	8.5861	3.93611
ENSSSCG00000000978	0	0	187.333	753.766
ENSSSCG00000000980	356.104	339.682	334.858	342.442
ENSSSCG00000000981	502.427	474.242	309.88	200.742
ENSSSCG00000000982	1.4931	2.46146	0	0
ENSSSCG00000000983	14.1844	13.1278	3.12222	0
ENSSSCG00000000985	2344.91	2427.82	2262.05	1971.99
ENSSSCG00000000991	2.23965	0.820487	0	0
ENSSSCG00000000994	400.15	399.577	412.133	419.196
ENSSSCG00000000997	64.9497	58.2546	17.9528	7.87223
ENSSSCG00000000998	418.814	352.809	543.266	405.42
ENSSSCG00000000999	362.076	388.911	273.194	204.678
ENSSSCG00000001000	1300.49	1038.74	1006.14	653.395
ENSSSCG00000001002	2763.72	2789.66	2431.43	1424.87
ENSSSCG00000001004	1802.91	2887.29	1128.68	1383.54
ENSSSCG00000001008	540.501	518.548	850.805	795.095
ENSSSCG00000001009	1004.11	1041.2	731.38	692.756
ENSSSCG00000001010	939.158	919.766	1046.72	1005.68
ENSSSCG00000001011	90.3324	91.8946	223.239	129.892
ENSSSCG00000001021	1864.88	1998.71	366.861	129.892
ENSSSCG00000001022	2512.14	2737.15	1618.87	1700.4
ENSSSCG00000001024	914.522	1106.84	758.699	745.894
ENSSSCG00000001025	13093.7	15313.6	2373.67	771.478
ENSSSCG00000001027	37.3274	68.9209	82.7388	470.366
ENSSSCG00000001033	143.337	110.766	298.172	200.742
ENSSSCG00000001036	122.434	109.945	373.886	358.186
ENSSSCG00000001038	1259.43	1567.13	927.299	692.756
ENSSSCG00000001040	187.384	324.913	0.780555	1.96806
ENSSSCG00000001041	621.875	498.036	314.564	210.582
ENSSSCG00000001042	130.646	197.737	21.075	7.87223
ENSSSCG00000001045	135.125	72.2029	203.725	145.636
ENSSSCG00000001049	454.648	484.087	451.941	797.063
ENSSSCG00000001052	55.9911	36.9219	665.813	1759.44
ENSSSCG00000001053	364.316	325.733	351.25	247.975
ENSSSCG00000001056	871.222	695.773	448.039	1070.62
ENSSSCG00000001057	111.236	118.15	82.7388	25.5847
ENSSSCG00000001061	2616.65	2289.98	2259.71	1224.13
ENSSSCG00000001062	108.996	139.483	229.483	336.538
ENSSSCG00000001063	209.034	488.19	57.7611	84.6264
ENSSSCG00000001064	119.448	84.5102	49.175	43.2973
ENSSSCG00000001065	29.1154	41.0244	145.964	297.177
ENSSSCG00000001067	5.22584	0.820487	0.780555	0
ENSSSCG00000001068	28.3688	13.1278	508.922	425.1
ENSSSCG00000001070	239.642	308.503	398.083	907.274
ENSSSCG00000001072	0.746548	12.3073	11.7083	7.87223
ENSSSCG00000001073	291.154	185.43	226.361	90.5306
ENSSSCG00000001074	160.508	91.8946	467.552	373.931
ENSSSCG00000001075	4034.35	2941.45	5084.54	1153.28
ENSSSCG00000001076	693.543	471.78	764.163	454.621
ENSSSCG00000001078	76.1479	52.5112	131.914	23.6167
ENSSSCG00000001080	188.877	223.993	185.772	74.7862
ENSSSCG00000001081	806.272	740.079	1405.78	2828.1
ENSSSCG00000001083	0.746548	1.64097	0	0
ENSSSCG00000001087	771.931	676.902	517.508	208.614
ENSSSCG00000001089	2.23965	1.64097	15.6111	21.6486
ENSSSCG00000001090	217.992	208.404	357.494	846.264
ENSSSCG00000001091	11.9448	14.7688	68.6888	202.71
ENSSSCG00000001092	285.928	228.095	424.622	312.921
ENSSSCG00000001095	379.993	370.86	382.472	120.051
ENSSSCG00000001096	0	0	0	5.90417
ENSSSCG00000001097	128.406	201.84	655.666	871.849
ENSSSCG00000001098	42.5533	49.2292	35.9055	19.6806
ENSSSCG00000001099	0.746548	0.820487	0	0
ENSSSCG00000001100	1561.78	1389.08	82.7388	265.688
ENSSSCG00000001101	0	0	0.780555	5.90417
ENSSSCG00000001107	9.70513	13.9483	15.6111	15.7445
ENSSSCG00000001131	2.23965	6.5639	21.075	3.93611
ENSSSCG00000001132	0.746548	0	3.90277	0
ENSSSCG00000001137	154.536	186.251	229.483	68.882
ENSSSCG00000001156	497.201	616.186	931.202	558.928
ENSSSCG00000001164	167.973	197.737	298.953	230.263
ENSSSCG00000001197	55.2446	43.4858	60.8833	133.828
ENSSSCG00000001201	529.303	491.472	749.333	596.321
ENSSSCG00000001203	194.103	204.301	49.175	43.2973
ENSSSCG00000001204	76.8945	96.8175	122.547	39.3611
ENSSSCG00000001205	12.6913	15.5893	17.9528	35.425
ENSSSCG00000001206	180.665	217.429	216.994	114.147
ENSSSCG00000001207	140.351	97.638	231.044	263.72
ENSSSCG00000001209	149.31	179.687	397.302	269.624
ENSSSCG00000001213	1.4931	0.820487	0	3.93611
ENSSSCG00000001214	0	1.64097	0	0
ENSSSCG00000001216	33.5947	21.3327	85.861	94.4667
ENSSSCG00000001229	285.928	532.496	2109.84	12906.5
ENSSSCG00000001231	37.3274	60.716	177.967	970.252
ENSSSCG00000001232	0	0	3.90277	1.96806
ENSSSCG00000001233	41.8067	41.8448	113.18	190.902
ENSSSCG00000001234	5.22584	2.46146	4.68333	3.93611
ENSSSCG00000001235	9.70513	7.38438	6.24444	7.87223
ENSSSCG00000001236	3.73274	2.46146	6.24444	1.96806
ENSSSCG00000001242	650.99	438.14	1337.09	3450
ENSSSCG00000001245	124.674	90.2536	156.111	51.1695
ENSSSCG00000001247	28.3688	45.1268	45.2722	23.6167
ENSSSCG00000001341	288.914	432.397	199.822	1208.39
ENSSSCG00000001342	106.756	130.457	71.8111	110.211
ENSSSCG00000001346	1777.53	1975.73	1400.32	1418.97
ENSSSCG00000001347	959.315	1174.12	1019.4	804.935
ENSSSCG00000001362	1875.33	1956.86	1854.6	1684.66
ENSSSCG00000001372	537.515	411.885	522.972	1233.97
ENSSSCG00000001376	518.851	514.445	389.497	505.791
ENSSSCG00000001379	43073.6	40816.8	41671.5	27480
ENSSSCG00000001382	2794.33	2886.47	6741.65	8824.77
ENSSSCG00000001383	286.675	271.581	267.73	139.732
ENSSSCG00000001384	240.389	319.17	1295.72	688.82
ENSSSCG00000001391	412.095	352.809	367.641	151.54
ENSSSCG00000001392	64.9497	83.6897	280.219	33.457
ENSSSCG00000001393	536.022	328.195	1.56111	3.93611
ENSSSCG00000001394	36.5809	29.5375	24.1972	35.425
ENSSSCG00000001395	14.1844	12.3073	3.12222	25.5847
ENSSSCG00000001396	420.307	580.084	611.175	706.532
ENSSSCG00000001398	198.582	163.277	504.239	326.697
ENSSSCG00000001400	4862.27	4630.01	4282.91	3294.53
ENSSSCG00000001401	2.23965	3.28195	88.9833	446.749
ENSSSCG00000001402	325.495	310.144	296.611	307.017
ENSSSCG00000001403	0.746548	0.820487	8.5861	23.6167
ENSSSCG00000001404	5.22584	7.38438	3.12222	0
ENSSSCG00000001405	1.4931	1.64097	14.05	1.96806
ENSSSCG00000001409	7245.25	8092.46	8064.69	9808.8
ENSSSCG00000001410	4340.43	4699.75	3428.2	3833.77
ENSSSCG00000001411	415.081	593.212	4.68333	7.87223
ENSSSCG00000001413	397.164	368.399	270.853	200.742
ENSSSCG00000001414	1628.22	1613.08	1433.88	1478.01
ENSSSCG00000001418	704.742	748.284	151.428	198.774
ENSSSCG00000001419	699.516	1015.76	302.075	267.656
ENSSSCG00000001420	2559.17	2526.28	2249.56	1865.72
ENSSSCG00000001421	519.598	553.829	1103.7	610.098
ENSSSCG00000001422	29.8619	18.8712	0.780555	33.457
ENSSSCG00000001423	843.6	900.074	570.586	377.867
ENSSSCG00000001424	626.354	759.771	767.286	921.051
ENSSSCG00000001425	142.591	137.842	167.819	173.189
ENSSSCG00000001426	182.158	205.942	279.439	320.793
ENSSSCG00000001427	16.4241	22.9736	44.4916	3721.6
ENSSSCG00000001428	1.4931	0	0	0
ENSSSCG00000001430	700.262	590.751	829.73	982.06
ENSSSCG00000001431	79.8807	68.1004	71.0305	13.7764
ENSSSCG00000001433	1332.59	1389.08	216.994	234.199
ENSSSCG00000001434	150.056	133.739	209.969	57.0736
ENSSSCG00000001435	597.239	618.647	448.039	755.734
ENSSSCG00000001436	871.222	749.105	697.036	671.107
ENSSSCG00000001437	13.4379	16.4097	10.1472	9.84028
ENSSSCG00000001438	2966.78	2908.63	1833.52	596.321
ENSSSCG00000001439	0.746548	0.820487	1.56111	15.7445
ENSSSCG00000001440	380.74	118.15	40.5889	94.4667
ENSSSCG00000001447	4.47929	3.28195	9.36666	0
ENSSSCG00000001453	0	0	39.8083	3.93611
ENSSSCG00000001455	0.746548	0	2.34166	17.7125
ENSSSCG00000001457	3.73274	9.84585	58.5416	15.7445
ENSSSCG00000001459	72.4152	23.7941	59.3222	49.2014
ENSSSCG00000001463	1.4931	0	0	74.7862
ENSSSCG00000001469	3.73274	7.38438	55.4194	11.8083
ENSSSCG00000001470	1.4931	0.820487	1.56111	1.96806
ENSSSCG00000001471	3678.99	3999.05	3853.6	4619.03
ENSSSCG00000001472	0.746548	1.64097	4.68333	5.90417
ENSSSCG00000001473	10.4517	8.20487	81.1777	9.84028
ENSSSCG00000001474	240.389	248.608	433.208	738.021
ENSSSCG00000001475	1726.02	2022.5	2325.27	2190.45
ENSSSCG00000001476	114.968	124.714	234.166	116.115
ENSSSCG00000001477	722.659	628.493	1739.08	820.68
ENSSSCG00000001478	287.421	162.456	227.142	23.6167
ENSSSCG00000001479	65.6963	86.9716	202.164	610.098
ENSSSCG00000001481	4.47929	0	0	19.6806
ENSSSCG00000001483	544.234	613.724	6.24444	0
ENSSSCG00000001484	2.98619	5.74341	4.68333	3.93611
ENSSSCG00000001485	0	0	0	5.90417
ENSSSCG00000001486	412.095	512.804	138.939	127.924
ENSSSCG00000001488	762.226	1143.76	242.753	303.081
ENSSSCG00000001489	25.3826	22.1532	21.075	186.965
ENSSSCG00000001490	2.98619	0	92.886	133.828
ENSSSCG00000001493	385.966	242.044	575.269	96.4348
ENSSSCG00000001497	424.039	429.115	579.952	738.021
ENSSSCG00000001498	11.9448	25.4351	66.3472	446.749
ENSSSCG00000001499	4998.89	5141.99	4235.29	11863.4
ENSSSCG00000001500	100.037	91.8946	0	1.96806
ENSSSCG00000001501	696.53	814.744	848.463	926.955
ENSSSCG00000001502	14646.5	11912.7	11130.7	5057.91
ENSSSCG00000001503	205.301	263.376	172.503	90.5306
ENSSSCG00000001504	329.974	377.424	181.089	220.422
ENSSSCG00000001505	514.372	387.27	512.044	310.953
ENSSSCG00000001506	123.927	157.534	130.353	96.4348
ENSSSCG00000001507	58.9773	89.4331	406.669	434.941
ENSSSCG00000001509	674.88	749.925	474.577	346.378
ENSSSCG00000001510	1366.93	1424.37	1262.94	179.093
ENSSSCG00000001511	220.978	188.712	240.411	458.557
ENSSSCG00000001512	547.967	489.01	489.408	393.611
ENSSSCG00000001513	297.873	292.914	632.25	1106.05
ENSSSCG00000001516	309.071	333.118	341.103	222.39
ENSSSCG00000001517	5.22584	11.4868	6.24444	1.96806
ENSSSCG00000001518	4614.42	5123.94	25.7583	216.486
ENSSSCG00000001520	522.584	590.751	654.886	745.894
ENSSSCG00000001523	106.756	93.5355	119.425	70.85
ENSSSCG00000001527	2683.09	2708.43	1107.61	1531.15
ENSSSCG00000001528	11926.9	10754.9	11670.1	3707.82
ENSSSCG00000001531	844.346	833.615	1055.31	629.778
ENSSSCG00000001532	380.74	531.676	496.433	369.995
ENSSSCG00000001533	309.818	365.117	304.416	183.029
ENSSSCG00000001534	1407.99	1604.05	1135.71	1578.38
ENSSSCG00000001535	1.4931	6.5639	11.7083	15.7445
ENSSSCG00000001536	785.369	896.792	855.488	118.083
ENSSSCG00000001537	10.4517	9.02536	10.9278	5.90417
ENSSSCG00000001538	89.5858	102.561	119.425	98.4028
ENSSSCG00000001539	529.303	459.473	351.25	446.749
ENSSSCG00000001541	35.0878	31.999	24.9778	1.96806
ENSSSCG00000001543	595.746	469.319	355.933	446.749
ENSSSCG00000001544	586.787	639.98	231.044	216.486
ENSSSCG00000001546	374.767	390.552	309.88	259.784
ENSSSCG00000001549	516.611	294.555	782.116	169.253
ENSSSCG00000001550	0	0	3.12222	3.93611
ENSSSCG00000001553	0	0	3.12222	0
ENSSSCG00000001554	2141.1	1700.05	1544.72	1056.85
ENSSSCG00000001555	10.4517	5.74341	4.68333	0
ENSSSCG00000001556	951.849	722.849	553.413	608.13
ENSSSCG00000001559	0.746548	2.46146	0.780555	0
ENSSSCG00000001560	2.23965	3.28195	3.90277	1.96806
ENSSSCG00000001561	1.4931	0	0	1.96806
ENSSSCG00000001562	712.207	714.644	810.216	446.749
ENSSSCG00000001563	503.92	485.728	928.08	499.886
ENSSSCG00000001564	3394.56	3009.55	2830.29	1043.07
ENSSSCG00000001565	70.9221	133.739	80.3972	259.784
ENSSSCG00000001566	0	4.10244	0	0
ENSSSCG00000001567	14.1844	21.3327	113.961	562.864
ENSSSCG00000001571	2369.54	2767.5	3577.28	5217.32
ENSSSCG00000001572	3.73274	4.92292	8.5861	7.87223
ENSSSCG00000001573	1010.08	1079.76	124.889	194.838
ENSSSCG00000001577	633.073	594.033	144.403	301.113
ENSSSCG00000001578	689.811	729.413	502.677	377.867
ENSSSCG00000001579	839.867	897.613	744.649	822.648
ENSSSCG00000001582	108.996	150.149	589.319	741.957
ENSSSCG00000001588	0.746548	4.92292	0.780555	0
ENSSSCG00000001589	21.6499	7.38438	2.34166	3.93611
ENSSSCG00000001594	5.22584	10.6663	2.34166	1.96806
ENSSSCG00000001595	106.756	114.048	97.5694	236.167
ENSSSCG00000001596	294.14	250.249	74.1527	161.381
ENSSSCG00000001597	49.2722	114.048	54.6388	92.4987
ENSSSCG00000001611	764.466	617.006	622.883	564.832
ENSSSCG00000001612	23.8895	36.1014	37.4666	15.7445
ENSSSCG00000001616	0	0.820487	0	1.96806
ENSSSCG00000001619	759.986	946.022	462.089	261.752
ENSSSCG00000001620	400.15	177.225	618.98	76.7542
ENSSSCG00000001621	11.1982	2.46146	76.4944	108.243
ENSSSCG00000001624	93.3185	94.356	139.719	161.381
ENSSSCG00000001625	9.70513	15.5893	0	0
ENSSSCG00000001629	98.5444	128.816	471.455	253.879
ENSSSCG00000001636	27.6223	9.84585	8.5861	0
ENSSSCG00000001638	519.598	457.832	514.386	379.835
ENSSSCG00000001639	41.0602	51.6907	324.711	196.806
ENSSSCG00000001641	887.646	889.408	940.569	669.139
ENSSSCG00000001646	297.873	343.784	254.461	291.272
ENSSSCG00000001651	313.55	265.838	220.897	358.186
ENSSSCG00000001653	452.408	442.243	351.25	387.707
ENSSSCG00000001654	1466.97	1413.7	1355.04	1401.26
ENSSSCG00000001655	739.083	686.748	616.638	480.206
ENSSSCG00000001656	462.113	501.318	433.208	303.081
ENSSSCG00000001657	1368.42	1578.62	764.944	590.417
ENSSSCG00000001658	437.477	407.782	407.45	163.349
ENSSSCG00000001659	493.468	474.242	631.469	641.587
ENSSSCG00000001660	3187.01	2545.97	1867.87	1968.06
ENSSSCG00000001661	897.351	935.355	583.855	3054.42
ENSSSCG00000001664	15.6775	34.4605	178.747	812.807
ENSSSCG00000001667	1286.3	1338.21	925.738	673.075
ENSSSCG00000001672	111.982	157.534	0	7.87223
ENSSSCG00000001676	2.98619	2.46146	7.80555	17.7125
ENSSSCG00000001679	5977.61	5503.01	4880.81	2513.21
ENSSSCG00000001680	674.133	755.669	564.341	419.196
ENSSSCG00000001682	2.98619	0.820487	82.7388	76.7542
ENSSSCG00000001683	110.489	97.638	136.597	96.4348
ENSSSCG00000001688	681.599	622.75	469.114	334.57
ENSSSCG00000001689	547.967	580.084	386.375	718.341
ENSSSCG00000001691	10.4517	10.6663	21.8555	55.1056
ENSSSCG00000001692	321.762	363.476	401.986	354.25
ENSSSCG00000001695	3263.16	2619.82	1011.6	2160.93
ENSSSCG00000001696	512.132	522.65	608.052	427.068
ENSSSCG00000001697	814.484	851.666	832.072	2011.35
ENSSSCG00000001698	0	2.46146	3.12222	0
ENSSSCG00000001700	3542.37	4805.59	974.133	181.061
ENSSSCG00000001701	32687.6	29080.5	25158.8	18143.5
ENSSSCG00000001702	227.697	266.658	654.105	462.493
ENSSSCG00000001703	266.518	366.758	179.528	204.678
ENSSSCG00000001706	727.885	612.083	529.997	224.358
ENSSSCG00000001708	1542.37	1425.19	1237.18	791.159
ENSSSCG00000001709	557.672	480.805	501.116	190.902
ENSSSCG00000001710	12.6913	0.820487	0	246.007
ENSSSCG00000001715	608.437	639.159	82.7388	198.774
ENSSSCG00000001716	130.646	164.918	208.408	513.663
ENSSSCG00000001718	388.952	353.63	546.388	242.071
ENSSSCG00000001720	479.284	674.44	524.533	804.935
ENSSSCG00000001723	291.154	284.709	6.24444	5.90417
ENSSSCG00000001725	18.6637	4.92292	0	0
ENSSSCG00000001726	3.73274	5.74341	1.56111	3.93611
ENSSSCG00000001727	1175.81	1432.57	756.358	1316.63
ENSSSCG00000001729	0.746548	0.820487	8.5861	82.6584
ENSSSCG00000001731	443.45	530.855	372.325	96.4348
ENSSSCG00000001732	287.421	343.784	251.339	251.911
ENSSSCG00000001734	296.38	491.472	93.6666	9.84028
ENSSSCG00000001739	0	0	2.34166	0
ENSSSCG00000001746	0.746548	0	2.34166	0
ENSSSCG00000001749	1.4931	0	5.46388	0
ENSSSCG00000001750	250.094	159.995	238.85	246.007
ENSSSCG00000001751	0	0	17.1722	116.115
ENSSSCG00000001752	9.70513	12.3073	1325.38	814.776
ENSSSCG00000001753	0.746548	0.820487	203.725	45.2653
ENSSSCG00000001755	23.143	40.2039	21.075	11.8083
ENSSSCG00000001756	1985.07	1618	950.716	1056.85
ENSSSCG00000001757	1170.59	961.611	1351.14	769.51
ENSSSCG00000001760	2.98619	1.64097	27.3194	15.7445
ENSSSCG00000001762	393.431	370.86	406.669	440.845
ENSSSCG00000001764	0.746548	0.820487	4.68333	0
ENSSSCG00000001765	2438.97	2580.43	1675.85	728.181
ENSSSCG00000001769	3666.3	2892.22	3831.74	4796.15
ENSSSCG00000001770	469.579	536.599	87.4222	53.1375
ENSSSCG00000001771	14.1844	13.9483	2.34166	39.3611
ENSSSCG00000001773	362.823	389.731	624.444	763.606
ENSSSCG00000001775	25.3826	13.9483	396.522	497.918
ENSSSCG00000001776	3.73274	6.5639	2.34166	0
ENSSSCG00000001779	1366.18	1206.12	992.866	958.444
ENSSSCG00000001780	245.614	280.607	213.092	171.221
ENSSSCG00000001782	304.592	301.939	180.308	409.356
ENSSSCG00000001787	1.4931	0	4.68333	1.96806
ENSSSCG00000001788	41.8067	45.9473	68.6888	41.3292
ENSSSCG00000001789	0	1.64097	0.780555	7.87223
ENSSSCG00000001792	646.511	551.367	557.316	432.973
ENSSSCG00000001793	1.4931	0	0.780555	114.147
ENSSSCG00000001795	2.98619	0	31.2222	104.307
ENSSSCG00000001798	168.72	156.713	0	21.6486
ENSSSCG00000001800	3.73274	0.820487	1.56111	51.1695
ENSSSCG00000001801	563.644	436.499	611.175	978.124
ENSSSCG00000001804	843.6	1139.66	415.255	409.356
ENSSSCG00000001805	174.692	124.714	285.683	123.988
ENSSSCG00000001807	6.71894	11.4868	330.175	1757.47
ENSSSCG00000001808	5.97239	4.10244	2.34166	407.388
ENSSSCG00000001810	182.158	292.093	40.5889	122.02
ENSSSCG00000001814	2873.46	3589.63	939.788	1267.43
ENSSSCG00000001816	798.807	566.957	444.136	82.6584
ENSSSCG00000001817	6862.27	8542.09	146.744	820.68
ENSSSCG00000001818	764.466	808.18	256.803	147.604
ENSSSCG00000001819	1045.17	930.432	1585.31	2005.45
ENSSSCG00000001820	179.918	194.455	175.625	171.221
ENSSSCG00000001821	822.696	903.356	846.122	1377.64
ENSSSCG00000001822	100.784	208.404	68.6888	74.7862
ENSSSCG00000001823	821.203	1202.83	31.2222	15.7445
ENSSSCG00000001824	552.446	603.058	524.533	728.181
ENSSSCG00000001825	416.574	435.679	215.433	381.803
ENSSSCG00000001826	44.7929	87.7921	247.436	346.378
ENSSSCG00000001827	0.746548	0	0.780555	0
ENSSSCG00000001832	23.143	23.7941	7.80555	3.93611
ENSSSCG00000001834	3295.26	4282.12	259.925	155.476
ENSSSCG00000001835	569.616	706.439	931.202	2326.24
ENSSSCG00000001836	10.4517	20.5122	24.9778	29.5209
ENSSSCG00000001837	917.508	590.751	1063.12	177.125
ENSSSCG00000001838	896.605	932.073	654.105	769.51
ENSSSCG00000001840	930.946	934.535	513.605	472.334
ENSSSCG00000001841	13.4379	3.28195	5.46388	9.84028
ENSSSCG00000001844	0.746548	6.5639	0	3.93611
ENSSSCG00000001846	5.97239	10.6663	7.80555	13.7764
ENSSSCG00000001847	3.73274	8.20487	21.8555	61.0098
ENSSSCG00000001848	20.1568	20.5122	46.0527	82.6584
ENSSSCG00000001849	325.495	393.013	3.12222	11.8083
ENSSSCG00000001850	360.583	322.451	594.002	458.557
ENSSSCG00000001852	1617.02	1585.18	4494.44	3066.23
ENSSSCG00000001858	686.825	713.824	404.327	267.656
ENSSSCG00000001859	79.1341	98.4585	65.5666	59.0417
ENSSSCG00000001860	50.0187	91.8946	49.175	3.93611
ENSSSCG00000001862	1157.15	1051.86	799.288	596.321
ENSSSCG00000001863	62.7101	77.1258	81.1777	61.0098
ENSSSCG00000001865	159.761	141.124	291.147	497.918
ENSSSCG00000001866	1766.33	1531.85	2404.89	1076.53
ENSSSCG00000001867	0	0	0	3.93611
ENSSSCG00000001868	2997.39	3184.31	3499.23	2780.86
ENSSSCG00000001869	556.925	649.005	213.872	371.963
ENSSSCG00000001871	1190.74	1227.45	1452.61	1111.95
ENSSSCG00000001872	20.9034	40.2039	276.316	1121.79
ENSSSCG00000001873	3.73274	4.10244	0	33.457
ENSSSCG00000001875	936.172	1261.09	415.255	247.975
ENSSSCG00000001877	670.4	823.769	497.214	490.046
ENSSSCG00000001878	544.234	695.773	338.761	783.287
ENSSSCG00000001880	1688.69	1832.97	1067.8	903.338
ENSSSCG00000001881	956.328	1038.74	1134.15	743.925
ENSSSCG00000001882	48.5256	37.7424	29.6611	66.9139
ENSSSCG00000001884	165.734	168.2	166.258	297.177
ENSSSCG00000001885	517.358	761.412	151.428	39.3611
ENSSSCG00000001887	1141.47	1312.78	711.086	1751.57
ENSSSCG00000001888	46.286	31.999	42.9305	122.02
ENSSSCG00000001892	1352	1585.18	734.502	810.839
ENSSSCG00000001895	0	0	7.80555	5.90417
ENSSSCG00000001898	648.004	580.905	423.061	421.164
ENSSSCG00000001899	0	0.820487	0	1.96806
ENSSSCG00000001900	921.987	949.304	722.013	1133.6
ENSSSCG00000001901	7.46548	0.820487	0	0
ENSSSCG00000001903	668.907	845.922	577.611	584.513
ENSSSCG00000001904	942.891	717.106	457.405	1017.49
ENSSSCG00000001905	1054.87	1023.15	103.033	88.5626
ENSSSCG00000001906	155.282	94.356	6.24444	7.87223
ENSSSCG00000001907	359.09	469.319	447.258	568.768
ENSSSCG00000001908	1.4931	5.74341	0	1.96806
ENSSSCG00000001909	23.8895	59.0751	0.780555	5.90417
ENSSSCG00000001910	17.1706	27.0761	0	143.668
ENSSSCG00000001912	338.186	414.346	345.005	234.199
ENSSSCG00000001913	79.1341	109.125	154.55	368.027
ENSSSCG00000001914	911.536	2039.73	276.316	2647.04
ENSSSCG00000001916	4.47929	4.10244	45.2722	246.007
ENSSSCG00000001917	1905.94	2018.4	1074.04	1336.31
ENSSSCG00000001918	2338.94	2441.77	967.888	4130.95
ENSSSCG00000001920	11.1982	4.10244	91.3249	346.378
ENSSSCG00000001921	4792.09	5377.47	6857.96	6028.16
ENSSSCG00000001924	497.948	508.702	454.283	393.611
ENSSSCG00000001925	474.805	526.753	377.789	535.311
ENSSSCG00000001926	2.98619	0	0	0
ENSSSCG00000001927	1469.21	1714	661.13	1576.41
ENSSSCG00000001928	0	0.820487	35.9055	167.285
ENSSSCG00000001929	93.3185	109.945	162.355	242.071
ENSSSCG00000001930	43190.1	45696.2	26236	22433.9
ENSSSCG00000001931	8.95858	11.4868	0	1.96806
ENSSSCG00000001932	26.8757	35.2809	20.2944	5.90417
ENSSSCG00000001934	795.074	972.277	495.652	1003.71
ENSSSCG00000001938	55.2446	41.0244	7.80555	31.4889
ENSSSCG00000001939	4.47929	8.20487	0.780555	0
ENSSSCG00000001942	15.6775	18.0507	0	0
ENSSSCG00000001944	27.6223	34.4605	0	0
ENSSSCG00000001946	359.836	308.503	467.552	269.624
ENSSSCG00000001947	100.037	73.8438	179.528	222.39
ENSSSCG00000001949	0	0	0	3.93611
ENSSSCG00000001950	164.987	123.894	118.644	84.6264
ENSSSCG00000001951	1511.01	1358.73	1657.12	1267.43
ENSSSCG00000001952	258.306	288.811	98.3499	1127.7
ENSSSCG00000001955	982.458	874.639	739.186	1261.52
ENSSSCG00000001956	164.987	138.662	66.3472	51.1695
ENSSSCG00000001958	446.436	392.193	643.177	214.518
ENSSSCG00000001959	480.777	368.399	934.324	2308.53
ENSSSCG00000001960	438.97	409.423	449.6	216.486
ENSSSCG00000001963	362.076	226.454	194.358	167.285
ENSSSCG00000001964	2.23965	2.46146	407.45	307.017
ENSSSCG00000001966	2028.37	2002.81	1753.91	1966.09
ENSSSCG00000001968	211.273	208.404	243.533	139.732
ENSSSCG00000001970	1425.91	1788.66	373.105	419.196
ENSSSCG00000001971	3086.23	3158.88	2394.74	4258.88
ENSSSCG00000001972	11.1982	9.84585	17.1722	33.457
ENSSSCG00000001973	598.732	600.597	466.772	509.727
ENSSSCG00000001974	674.88	447.165	502.677	194.838
ENSSSCG00000001975	689.064	472.601	311.441	212.55
ENSSSCG00000001977	111.236	35.2809	167.039	216.486
ENSSSCG00000001978	2.23965	1.64097	0.780555	9.84028
ENSSSCG00000001982	0.746548	0.820487	3.12222	5.90417
ENSSSCG00000001983	20.1568	43.4858	65.5666	114.147
ENSSSCG00000001984	725.645	725.311	614.297	255.847
ENSSSCG00000001985	2.23965	0	1.56111	1.96806
ENSSSCG00000001986	144.83	110.766	152.989	419.196
ENSSSCG00000001987	0	6.5639	0.780555	0
ENSSSCG00000001988	17.1706	15.5893	0	9.84028
ENSSSCG00000001989	630.087	944.381	0	0
ENSSSCG00000001990	429.265	361.835	223.239	188.933
ENSSSCG00000001991	308.324	375.783	202.164	281.432
ENSSSCG00000001993	10.4517	20.5122	13.2694	17.7125
ENSSSCG00000001994	424.039	507.061	546.388	474.302
ENSSSCG00000001999	19.4103	30.358	9.36666	13.7764
ENSSSCG00000002000	48.5256	32.8195	39.0277	33.457
ENSSSCG00000002001	180.665	263.376	122.547	76.7542
ENSSSCG00000002002	2.23965	1.64097	5.46388	33.457
ENSSSCG00000002003	703.995	686.748	846.902	718.341
ENSSSCG00000002004	326.988	360.194	544.047	513.663
ENSSSCG00000002005	128.406	164.918	276.316	175.157
ENSSSCG00000002006	72.4152	78.7668	149.086	133.828
ENSSSCG00000002007	0.746548	5.74341	4.68333	3.93611
ENSSSCG00000002008	749.535	817.205	786.019	728.181
ENSSSCG00000002009	1078.76	1127.35	336.419	175.157
ENSSSCG00000002010	3.73274	3.28195	6.24444	9.84028
ENSSSCG00000002011	0	0	0.780555	25.5847
ENSSSCG00000002012	2.98619	2.46146	304.416	352.282
ENSSSCG00000002013	334.454	228.916	212.311	70.85
ENSSSCG00000002014	5.97239	1.64097	143.622	919.083
ENSSSCG00000002015	680.852	830.333	266.95	192.87
ENSSSCG00000002016	128.406	84.5102	267.73	318.825
ENSSSCG00000002020	234.416	231.377	296.611	202.71
ENSSSCG00000002023	4238.16	4042.54	4378.91	2855.65
ENSSSCG00000002025	1063.83	1284.88	1718	5111.04
ENSSSCG00000002026	292.647	297.837	431.647	70.85
ENSSSCG00000002028	2.98619	4.10244	2.34166	15.7445
ENSSSCG00000002029	314.297	290.452	52.2972	147.604
ENSSSCG00000002032	19394.6	26961.2	82.7388	440.845
ENSSSCG00000002034	4091.09	3919.47	2662.47	2328.21
ENSSSCG00000002035	321.016	351.169	277.878	242.071
ENSSSCG00000002036	2330.72	2353.98	2137.16	1354.02
ENSSSCG00000002037	656.216	683.466	451.161	200.742
ENSSSCG00000002039	6255.33	6823.99	1475.25	4408.45
ENSSSCG00000002040	399.403	407.782	381.691	94.4667
ENSSSCG00000002041	1947.74	2903.7	38.2472	25.5847
ENSSSCG00000002042	1641.66	1850.2	2022.42	1432.75
ENSSSCG00000002045	1366.18	1156.07	1147.42	285.368
ENSSSCG00000002050	919.748	847.563	832.072	590.417
ENSSSCG00000002051	1644.65	2107.01	1040.48	2434.49
ENSSSCG00000002081	21.6499	14.7688	39.0277	21.6486
ENSSSCG00000002090	0.746548	0.820487	0.780555	0
ENSSSCG00000002127	2634.57	2832.32	2649.2	2729.69
ENSSSCG00000002129	17.9172	8.20487	19.5139	3.93611
ENSSSCG00000002135	123.927	83.6897	441.794	271.592
ENSSSCG00000002138	228.444	268.299	172.503	59.0417
ENSSSCG00000002140	0.746548	3.28195	7.02499	11.8083
ENSSSCG00000002142	283.688	335.579	149.867	249.943
ENSSSCG00000002143	430.012	360.194	577.611	285.368
ENSSSCG00000002144	235.909	176.405	559.658	482.174
ENSSSCG00000002145	288.914	242.864	146.744	177.125
ENSSSCG00000002188	0	0	0.780555	5.90417
ENSSSCG00000002235	641.285	692.491	409.011	492.014
ENSSSCG00000002241	0	0.820487	0.780555	0
ENSSSCG00000002243	312.057	332.297	755.577	1129.66
ENSSSCG00000002245	252.333	256.812	229.483	206.646
ENSSSCG00000002252	40.3136	76.3053	1677.41	409.356
ENSSSCG00000002254	329.974	425.012	629.127	985.996
ENSSSCG00000002257	50.7653	69.7414	0.780555	35.425
ENSSSCG00000002258	108.996	100.099	235.728	200.742
ENSSSCG00000002259	995.149	893.511	624.444	745.894
ENSSSCG00000002260	103.024	114.868	65.5666	66.9139
ENSSSCG00000002261	186.637	170.661	103.033	677.012
ENSSSCG00000002262	23.143	10.6663	11.7083	850.201
ENSSSCG00000002263	66.4428	37.7424	63.225	289.304
ENSSSCG00000002265	5.22584	13.1278	16.3917	25.5847
ENSSSCG00000002266	2247.11	1832.97	1532.23	1844.07
ENSSSCG00000002267	214.259	153.431	2733.5	4400.58
ENSSSCG00000002268	20.9034	4.92292	14.05	55.1056
ENSSSCG00000002269	1513.25	1179.86	1140.39	755.734
ENSSSCG00000002270	0.746548	0	1.56111	0
ENSSSCG00000002274	11.1982	14.7688	418.377	375.899
ENSSSCG00000002275	4.47929	1.64097	142.842	70.85
ENSSSCG00000002276	3952.23	4278.84	132.694	47.2334
ENSSSCG00000002277	27.6223	27.8966	95.2277	196.806
ENSSSCG00000002279	469.579	778.642	1.56111	1.96806
ENSSSCG00000002280	451.662	427.474	108.497	188.933
ENSSSCG00000002281	345.652	263.376	443.355	436.909
ENSSSCG00000002283	618.142	501.318	584.636	572.705
ENSSSCG00000002285	362.823	286.35	677.522	682.916
ENSSSCG00000002286	0.746548	0.820487	0	0
ENSSSCG00000002287	1764.84	1997.89	725.136	310.953
ENSSSCG00000002290	44.7929	40.2039	0	3.93611
ENSSSCG00000002292	550.953	524.291	180.308	129.892
ENSSSCG00000002294	1552.07	1567.13	949.155	602.225
ENSSSCG00000002295	907.056	890.229	891.394	858.073
ENSSSCG00000002296	2071.67	1925.68	1129.46	781.319
ENSSSCG00000002297	0	0	2.34166	1.96806
ENSSSCG00000002298	510.639	582.546	286.464	466.429
ENSSSCG00000002305	619.635	598.135	501.116	545.152
ENSSSCG00000002306	22.3965	6.5639	1140.39	1562.64
ENSSSCG00000002307	2532.29	2109.47	2415.82	1117.86
ENSSSCG00000002309	35.8343	22.9736	393.4	76.7542
ENSSSCG00000002310	0	0	164.697	169.253
ENSSSCG00000002311	196.342	226.454	521.411	1001.74
ENSSSCG00000002313	0	4.92292	0	0
ENSSSCG00000002314	53.0049	14.7688	1738.3	1355.99
ENSSSCG00000002315	5.97239	1.64097	129.572	352.282
ENSSSCG00000002316	66.4428	37.7424	67.9083	94.4667
ENSSSCG00000002317	4.47929	0	5.46388	11.8083
ENSSSCG00000002321	0	1.64097	0	0
ENSSSCG00000002326	0	0	0.780555	1.96806
ENSSSCG00000002329	425.533	506.241	170.942	434.941
ENSSSCG00000002330	1428.89	1536.77	1318.36	1661.04
ENSSSCG00000002332	1511.01	2060.24	535.461	702.596
ENSSSCG00000002333	50.0187	36.1014	136.597	346.378
ENSSSCG00000002337	463.607	521.83	465.211	753.766
ENSSSCG00000002340	671.147	701.517	558.097	712.437
ENSSSCG00000002341	106.756	71.3824	12.4889	11.8083
ENSSSCG00000002344	337.44	473.421	410.572	318.825
ENSSSCG00000002346	64.9497	62.357	209.969	419.196
ENSSSCG00000002348	57.4842	32.8195	18.7333	27.5528
ENSSSCG00000002349	831.655	668.697	540.925	310.953
ENSSSCG00000002350	415.827	389.731	234.166	454.621
ENSSSCG00000002351	241.135	278.966	269.291	112.179
ENSSSCG00000002352	346.398	442.243	398.083	417.228
ENSSSCG00000002353	53.7515	36.1014	115.522	232.231
ENSSSCG00000002354	399.403	442.243	271.633	230.263
ENSSSCG00000002355	323.255	266.658	304.416	216.486
ENSSSCG00000002356	0	1.64097	0	5.90417
ENSSSCG00000002357	958.568	1197.91	519.069	352.282
ENSSSCG00000002361	1737.96	2702.68	0	3.93611
ENSSSCG00000002363	0	0	1.56111	0
ENSSSCG00000002366	7212.4	8270.51	630.688	409.356
ENSSSCG00000002367	229.937	184.61	56.2	92.4987
ENSSSCG00000002368	604.704	821.308	10.9278	139.732
ENSSSCG00000002370	892.872	964.893	1017.84	1922.79
ENSSSCG00000002372	1642.41	1709.9	1687.56	1975.93
ENSSSCG00000002373	5.97239	18.8712	0	3.93611
ENSSSCG00000002374	1843.97	2564.02	1174.74	1300.89
ENSSSCG00000002375	80.6272	16.4097	268.511	633.714
ENSSSCG00000002376	20.1568	4.92292	0.780555	5.90417
ENSSSCG00000002377	692.797	745.823	660.35	505.791
ENSSSCG00000002378	294.887	291.273	298.953	277.496
ENSSSCG00000002379	67.1894	46.7678	152.208	118.083
ENSSSCG00000002380	6.71894	13.1278	4.68333	3.93611
ENSSSCG00000002381	1455.02	1358.73	955.399	1576.41
ENSSSCG00000002383	153.042	71.3824	13.2694	3296.5
ENSSSCG00000002385	42.5533	75.4848	5.46388	190.902
ENSSSCG00000002386	233.67	194.455	173.283	104.307
ENSSSCG00000002387	590.52	525.932	706.402	704.564
ENSSSCG00000002388	32.8481	29.5375	67.9083	21.6486
ENSSSCG00000002389	438.97	589.11	769.627	1039.13
ENSSSCG00000002390	117.955	178.046	128.792	82.6584
ENSSSCG00000002392	250.84	322.451	729.038	1639.39
ENSSSCG00000002396	78.3876	73.0234	90.5444	86.5945
ENSSSCG00000002397	198.582	196.917	202.164	316.857
ENSSSCG00000002398	55.9911	37.7424	464.43	924.987
ENSSSCG00000002399	3.73274	0.820487	2.34166	3.93611
ENSSSCG00000002400	17.9172	26.2556	14.05	15.7445
ENSSSCG00000002403	451.662	411.885	481.602	442.813
ENSSSCG00000002404	649.497	713.824	527.655	982.06
ENSSSCG00000002406	1171.33	1055.15	1020.19	1442.59
ENSSSCG00000002408	72.4152	66.4595	46.8333	62.9778
ENSSSCG00000002409	1.4931	2.46146	0.780555	1.96806
ENSSSCG00000002410	111.982	101.74	192.017	51.1695
ENSSSCG00000002411	329.228	338.861	387.936	444.781
ENSSSCG00000002412	689.811	944.381	202.944	153.508
ENSSSCG00000002414	1560.29	1686.1	1565.79	2265.23
ENSSSCG00000002423	6.71894	0.820487	661.13	423.132
ENSSSCG00000002424	106.756	64.8185	196.7	165.317
ENSSSCG00000002425	544.98	490.651	252.119	253.879
ENSSSCG00000002426	2334.46	2276.03	2074.72	1542.96
ENSSSCG00000002427	32.1016	27.0761	82.7388	308.985
ENSSSCG00000002428	158.268	153.431	359.055	169.253
ENSSSCG00000002429	592.013	619.468	567.463	830.52
ENSSSCG00000002430	76.8945	83.6897	59.3222	19.6806
ENSSSCG00000002431	523.33	637.519	430.866	151.54
ENSSSCG00000002432	0	0.820487	0	17.7125
ENSSSCG00000002433	1575.22	1380.88	1406.56	1261.52
ENSSSCG00000002434	483.763	618.647	366.861	218.454
ENSSSCG00000002436	273.237	307.683	315.344	458.557
ENSSSCG00000002440	976.485	917.305	678.302	462.493
ENSSSCG00000002441	1575.96	1549.9	1332.41	1245.78
ENSSSCG00000002443	823.443	1307.86	5.46388	0
ENSSSCG00000002444	5.97239	16.4097	0.780555	308.985
ENSSSCG00000002445	537.515	543.983	428.525	407.388
ENSSSCG00000002446	395.671	246.146	430.866	259.784
ENSSSCG00000002447	1179.55	1188.07	1070.14	604.193
ENSSSCG00000002449	247.108	191.174	288.025	147.604
ENSSSCG00000002450	4.47929	4.10244	66.3472	125.956
ENSSSCG00000002451	236.656	335.579	40.5889	43.2973
ENSSSCG00000002452	1141.47	934.535	501.116	1672.85
ENSSSCG00000002455	326.242	351.989	291.928	259.784
ENSSSCG00000002456	422.546	317.529	887.491	2538.79
ENSSSCG00000002457	892.872	1060.07	455.064	826.584
ENSSSCG00000002458	208.287	210.865	226.361	196.806
ENSSSCG00000002459	375.514	321.631	431.647	171.221
ENSSSCG00000002460	909.296	832.794	1210.64	745.894
ENSSSCG00000002461	716.686	772.078	709.524	865.945
ENSSSCG00000002462	60.4704	22.9736	0	0
ENSSSCG00000002464	427.026	224.813	16.3917	94.4667
ENSSSCG00000002467	7.46548	1.64097	81.9583	145.636
ENSSSCG00000002469	90.3324	73.0234	201.383	275.528
ENSSSCG00000002470	1658.83	1659.85	1433.88	1674.82
ENSSSCG00000002472	209.78	215.788	440.233	303.081
ENSSSCG00000002474	79.1341	60.716	280.219	102.339
ENSSSCG00000002476	50.7653	13.9483	0	0
ENSSSCG00000002481	1.4931	4.92292	0	0
ENSSSCG00000002483	29.8619	70.5619	3.12222	5.90417
ENSSSCG00000002486	0.746548	3.28195	0	11.8083
ENSSSCG00000002487	9.70513	18.0507	0	13.7764
ENSSSCG00000002490	691.304	421.73	0.780555	1.96806
ENSSSCG00000002494	257.559	261.735	38.2472	27.5528
ENSSSCG00000002495	1722.29	1781.28	56.2	37.3931
ENSSSCG00000002496	424.039	475.883	375.447	397.547
ENSSSCG00000002501	1.4931	1.64097	0	5.90417
ENSSSCG00000002502	563.644	576.802	591.661	708.5
ENSSSCG00000002504	3.73274	0.820487	0	3.93611
ENSSSCG00000002505	3052.64	2888.94	2821.71	2873.36
ENSSSCG00000002506	537.515	436.499	429.305	98.4028
ENSSSCG00000002507	1.4931	1.64097	17.1722	169.253
ENSSSCG00000002508	1293.02	1454.72	946.813	938.763
ENSSSCG00000002509	662.935	733.516	377.008	484.142
ENSSSCG00000002510	0.746548	0.820487	116.303	669.139
ENSSSCG00000002512	55.9911	101.74	35.9055	47.2334
ENSSSCG00000002515	29.8619	48.4087	17.1722	35.425
ENSSSCG00000002516	988.43	992.789	928.08	1867.69
ENSSSCG00000002517	168.72	198.558	160.794	171.221
ENSSSCG00000002520	1446.06	1735.33	1210.64	1070.62
ENSSSCG00000002573	0	0	21.075	47.2334
ENSSSCG00000002600	6.71894	4.92292	5.46388	5.90417
ENSSSCG00000002618	1.4931	0	0	0
ENSSSCG00000002620	163.494	182.148	199.042	53.1375
ENSSSCG00000002622	144.084	148.508	237.289	336.538
ENSSSCG00000002623	5.22584	0.820487	5.46388	0
ENSSSCG00000002627	297.126	260.915	2280.78	1560.67
ENSSSCG00000002628	141.844	91.0741	139.719	186.965
ENSSSCG00000002629	609.183	598.956	462.089	456.589
ENSSSCG00000002632	5.97239	11.4868	6.24444	5.90417
ENSSSCG00000002633	453.901	489.831	332.516	474.302
ENSSSCG00000002635	279.956	356.912	681.425	974.188
ENSSSCG00000002637	91.8254	115.689	120.986	137.764
ENSSSCG00000002639	1461	1348.88	23244.9	24821.1
ENSSSCG00000002640	513.625	625.211	443.355	1013.55
ENSSSCG00000002642	18.6637	3.28195	18.7333	37.3931
ENSSSCG00000002645	679.359	891.049	366.08	529.407
ENSSSCG00000002646	468.832	543.983	322.369	405.42
ENSSSCG00000002648	49.2722	54.1522	113.18	283.4
ENSSSCG00000002650	214.259	201.84	154.55	236.167
ENSSSCG00000002651	759.986	959.97	494.872	57.0736
ENSSSCG00000002652	811.498	779.463	689.23	647.491
ENSSSCG00000002653	37.3274	27.0761	80.3972	661.267
ENSSSCG00000002654	427.772	378.245	657.227	1054.88
ENSSSCG00000002655	708.474	652.287	998.33	1513.44
ENSSSCG00000002656	1089.21	1115.86	1895.97	1759.44
ENSSSCG00000002657	0	0	0.780555	1.96806
ENSSSCG00000002660	380.74	405.321	425.402	417.228
ENSSSCG00000002662	17.9172	20.5122	11.7083	7.87223
ENSSSCG00000002664	1830.54	1869.07	1546.28	1188.71
ENSSSCG00000002666	580.068	632.596	1490.08	2422.68
ENSSSCG00000002667	1075.03	1179.04	597.905	669.139
ENSSSCG00000002669	70.1755	54.1522	5.46388	19.6806
ENSSSCG00000002670	1305.71	1381.7	973.352	743.925
ENSSSCG00000002671	152.296	109.945	0.780555	0
ENSSSCG00000002672	62.7101	42.6653	125.669	114.147
ENSSSCG00000002675	5.97239	4.92292	8.5861	1.96806
ENSSSCG00000002680	244.868	230.557	301.294	279.464
ENSSSCG00000002681	620.382	729.413	1010.04	2005.45
ENSSSCG00000002682	1699.14	1672.15	1070.14	1023.39
ENSSSCG00000002684	33.5947	31.1785	419.158	1631.52
ENSSSCG00000002688	403.883	407.782	6.24444	39.3611
ENSSSCG00000002689	1165.36	1426.83	875.783	3442.13
ENSSSCG00000002690	103.024	124.714	433.208	375.899
ENSSSCG00000002696	28.3688	35.2809	346.566	1348.12
ENSSSCG00000002697	147.817	210.865	151.428	72.8181
ENSSSCG00000002700	5.22584	0.820487	3.12222	5.90417
ENSSSCG00000002701	749.535	895.972	695.474	700.628
ENSSSCG00000002703	924.973	1066.63	2861.51	2930.44
ENSSSCG00000002704	7192.99	6659.89	8323.84	3294.53
ENSSSCG00000002706	69.429	81.2282	42.15	82.6584
ENSSSCG00000002707	523.33	507.882	679.083	1041.1
ENSSSCG00000002708	164.241	110.766	372.325	157.445
ENSSSCG00000002709	135.872	103.381	42.9305	13.7764
ENSSSCG00000002712	209.034	320.81	3.12222	27.5528
ENSSSCG00000002714	1111.61	1329.19	282.561	314.889
ENSSSCG00000002715	804.779	892.69	582.294	236.167
ENSSSCG00000002716	17.1706	19.6917	13.2694	3.93611
ENSSSCG00000002718	1.4931	13.1278	0.780555	0
ENSSSCG00000002719	143.337	213.327	129.572	161.381
ENSSSCG00000002720	23.143	28.7171	1587.65	1318.6
ENSSSCG00000002722	1246.74	1320.98	981.158	897.434
ENSSSCG00000002723	2289.66	2578.79	1392.51	2686.4
ENSSSCG00000002724	660.695	842.64	510.483	820.68
ENSSSCG00000002729	815.977	829.513	631.469	911.21
ENSSSCG00000002730	2.98619	5.74341	58.5416	59.0417
ENSSSCG00000002734	281.449	328.195	0	0
ENSSSCG00000002736	2.98619	9.02536	0	0
ENSSSCG00000002737	1.4931	2.46146	7.02499	5.90417
ENSSSCG00000002738	146.323	139.483	179.528	200.742
ENSSSCG00000002739	129.153	119.791	254.461	253.879
ENSSSCG00000002740	1675.25	1738.61	1925.63	2574.22
ENSSSCG00000002741	270.997	238.762	378.569	492.014
ENSSSCG00000002743	1772.31	1943.73	1994.32	1401.26
ENSSSCG00000002746	206.794	142.765	212.311	151.54
ENSSSCG00000002747	52.2584	58.2546	67.1277	17.7125
ENSSSCG00000002748	709.221	794.232	673.619	824.616
ENSSSCG00000002749	2.98619	8.20487	2.34166	3.93611
ENSSSCG00000002752	788.355	797.514	3508.59	1100.14
ENSSSCG00000002753	799.553	1017.4	611.955	468.398
ENSSSCG00000002754	767.452	1194.63	146.744	869.881
ENSSSCG00000002755	1314.67	1448.16	492.53	1411.1
ENSSSCG00000002759	344.905	420.91	419.158	511.695
ENSSSCG00000002762	621.875	630.134	835.194	984.028
ENSSSCG00000002763	1529.68	1562.21	1207.52	842.328
ENSSSCG00000002764	29.8619	35.2809	974.913	2330.18
ENSSSCG00000002767	34.3412	31.999	26.5389	33.457
ENSSSCG00000002768	834.641	831.153	623.663	90.5306
ENSSSCG00000002769	784.622	790.95	778.994	493.982
ENSSSCG00000002771	1392.31	1481.8	1166.15	1241.84
ENSSSCG00000002774	1454.28	1769.79	657.227	1521.31
ENSSSCG00000002776	774.917	1012.48	963.985	2782.83
ENSSSCG00000002777	8.95858	5.74341	3.90277	1.96806
ENSSSCG00000002778	20.9034	18.8712	30.4416	96.4348
ENSSSCG00000002781	0	0	1.56111	1.96806
ENSSSCG00000002782	0.746548	1.64097	0	1.96806
ENSSSCG00000002783	35.8343	38.5629	53.0777	110.211
ENSSSCG00000002786	310.564	514.445	10.1472	5.90417
ENSSSCG00000002787	865.25	798.334	811.777	633.714
ENSSSCG00000002788	5.22584	1.64097	0	0
ENSSSCG00000002790	270.997	257.633	257.583	259.784
ENSSSCG00000002792	1.4931	2.46146	3.12222	9.84028
ENSSSCG00000002793	13.4379	9.84585	7.80555	9.84028
ENSSSCG00000002795	640.539	283.068	1796.84	7112.56
ENSSSCG00000002799	6609.19	6102.78	4250.12	3390.96
ENSSSCG00000002802	224.711	242.044	197.48	27.5528
ENSSSCG00000002803	23.143	35.2809	60.8833	43.2973
ENSSSCG00000002804	3317.66	3226.98	1623.55	1519.34
ENSSSCG00000002805	441.957	420.089	436.33	297.177
ENSSSCG00000002806	1846.21	2004.45	1718	2121.57
ENSSSCG00000002807	114.222	111.586	121.767	78.7223
ENSSSCG00000002808	131.393	178.046	257.583	320.793
ENSSSCG00000002809	0	1.64097	0	0
ENSSSCG00000002811	2.98619	2.46146	3.12222	1.96806
ENSSSCG00000002812	505.413	479.985	160.794	482.174
ENSSSCG00000002813	712.954	687.568	629.127	773.446
ENSSSCG00000002814	10.4517	10.6663	4.68333	11.8083
ENSSSCG00000002815	131.393	132.098	2437.67	5422
ENSSSCG00000002817	15.6775	13.9483	3.12222	0
ENSSSCG00000002818	350.878	381.527	13.2694	23.6167
ENSSSCG00000002819	821.95	889.408	1337.87	783.287
ENSSSCG00000002820	441.21	432.397	484.725	556.96
ENSSSCG00000002822	1861.15	1839.53	1484.62	2528.95
ENSSSCG00000002825	29.8619	54.9726	13.2694	5.90417
ENSSSCG00000002827	1.4931	0	0	0
ENSSSCG00000002828	16.4241	14.7688	131.133	57.0736
ENSSSCG00000002829	3051.89	3581.43	1183.32	4973.28
ENSSSCG00000002830	2.23965	3.28195	8.5861	23.6167
ENSSSCG00000002831	311.311	137.842	1067.02	354.25
ENSSSCG00000002835	264.278	308.503	991.305	295.209
ENSSSCG00000002836	5402.77	4940.15	2121.55	2401.03
ENSSSCG00000002838	593.506	589.93	1428.42	1261.52
ENSSSCG00000002841	692.797	612.083	573.708	495.95
ENSSSCG00000002844	645.018	687.568	460.527	497.918
ENSSSCG00000002846	706.235	726.952	613.516	1702.37
ENSSSCG00000002847	308.324	137.842	1607.94	1936.57
ENSSSCG00000002849	253.826	223.993	323.15	19.6806
ENSSSCG00000002850	34.3412	36.9219	32.7833	9.84028
ENSSSCG00000002852	58.2308	42.6653	6.24444	11.8083
ENSSSCG00000002854	327.735	392.193	514.386	307.017
ENSSSCG00000002855	267.264	283.889	185.772	49.2014
ENSSSCG00000002857	86.5996	44.3063	205.286	57.0736
ENSSSCG00000002859	454.648	485.728	396.522	354.25
ENSSSCG00000002860	604.704	489.01	907.785	547.12
ENSSSCG00000002863	680.852	772.899	1874.11	1552.8
ENSSSCG00000002864	4.47929	0	5.46388	0
ENSSSCG00000002865	336.693	306.042	241.972	228.295
ENSSSCG00000002866	83.6134	105.022	7.80555	271.592
ENSSSCG00000002867	362.823	442.243	630.688	651.427
ENSSSCG00000002868	771.184	796.693	635.372	698.66
ENSSSCG00000002869	2771.19	2381.05	2351.81	1725.99
ENSSSCG00000002872	995.896	996.071	372.325	673.075
ENSSSCG00000002873	8184.41	8529.78	9358.07	8995.99
ENSSSCG00000002875	86.5996	59.0751	53.8583	59.0417
ENSSSCG00000002876	8.95858	18.0507	10.1472	3.93611
ENSSSCG00000002877	433.745	406.962	641.616	273.56
ENSSSCG00000002879	1566.26	1426.01	1410.46	1936.57
ENSSSCG00000002882	2.98619	0	0	0
ENSSSCG00000002883	2.23965	5.74341	18.7333	1.96806
ENSSSCG00000002884	1581.94	1764.87	90.5444	17.7125
ENSSSCG00000002885	1350.51	1371.85	864.855	1232
ENSSSCG00000002887	0.746548	4.92292	0	3.93611
ENSSSCG00000002893	0	1.64097	1.56111	0
ENSSSCG00000002895	607.69	556.29	512.044	708.5
ENSSSCG00000002898	197.089	206.763	196.7	177.125
ENSSSCG00000002900	163.494	134.56	249.778	49.2014
ENSSSCG00000002901	5.22584	2.46146	0.780555	3.93611
ENSSSCG00000002902	5.22584	0.820487	11.7083	27.5528
ENSSSCG00000002903	0	0.820487	0.780555	0
ENSSSCG00000002904	650.244	611.263	665.813	206.646
ENSSSCG00000002905	1356.48	1328.37	1111.51	932.859
ENSSSCG00000002906	14.1844	24.6146	31.2222	43.2973
ENSSSCG00000002907	2200.82	1944.55	2116.08	1409.13
ENSSSCG00000002908	0	2.46146	0.780555	0
ENSSSCG00000002910	114.968	128.816	104.594	104.307
ENSSSCG00000002913	0	2.46146	0.780555	0
ENSSSCG00000002915	0	1.64097	266.95	1.96806
ENSSSCG00000002916	233.67	256.812	4036.25	6608.73
ENSSSCG00000002917	104.517	153.431	80.3972	49.2014
ENSSSCG00000002918	3.73274	9.02536	8.5861	17.7125
ENSSSCG00000002921	351.624	276.504	1601.7	2660.81
ENSSSCG00000002923	321.762	317.529	497.214	210.582
ENSSSCG00000002926	548.713	495.574	837.536	769.51
ENSSSCG00000002927	14.931	32.8195	86.6416	308.985
ENSSSCG00000002929	12.6913	21.3327	0	0
ENSSSCG00000002930	735.35	644.082	751.674	612.066
ENSSSCG00000002931	20.9034	10.6663	51.5166	66.9139
ENSSSCG00000002932	330.721	347.887	353.591	222.39
ENSSSCG00000002933	85.1065	58.2546	116.303	94.4667
ENSSSCG00000002935	272.49	167.379	252.9	181.061
ENSSSCG00000002937	135.125	161.636	300.514	301.113
ENSSSCG00000002938	75.4014	73.0234	145.183	66.9139
ENSSSCG00000002941	0.746548	4.10244	0	0
ENSSSCG00000002950	733.111	835.256	490.969	720.309
ENSSSCG00000002952	460.62	581.725	401.986	360.154
ENSSSCG00000002953	459.127	340.502	89.7638	37.3931
ENSSSCG00000002954	4826.44	5043.53	17.9528	78.7223
ENSSSCG00000002955	69.429	132.098	256.803	308.985
ENSSSCG00000002957	18.6637	38.5629	39.8083	49.2014
ENSSSCG00000002959	91.8254	85.3307	129.572	173.189
ENSSSCG00000002960	0	1.64097	0	0
ENSSSCG00000002962	94.8116	88.6126	82.7388	94.4667
ENSSSCG00000002963	2011.95	1930.61	2147.31	1379.61
ENSSSCG00000002965	5409.49	5355.32	1856.94	3717.66
ENSSSCG00000002967	0	0	2.34166	0
ENSSSCG00000002968	0.746548	1.64097	0	0
ENSSSCG00000002971	25.3826	22.9736	0	0
ENSSSCG00000002972	197.089	244.505	158.453	114.147
ENSSSCG00000002977	5.22584	2.46146	0	0
ENSSSCG00000002978	218.739	116.509	0	0
ENSSSCG00000002980	14.931	8.20487	0	0
ENSSSCG00000002981	5.97239	12.3073	0	0
ENSSSCG00000002986	0	0	2.34166	0
ENSSSCG00000002987	0.746548	0.820487	775.091	41.3292
ENSSSCG00000002988	57.4842	50.8702	125.669	147.604
ENSSSCG00000002989	1883.54	1925.68	1764.83	1907.05
ENSSSCG00000002990	0	3.28195	0	0
ENSSSCG00000002991	0	0	26.5389	226.327
ENSSSCG00000002993	58.9773	40.2039	141.28	281.432
ENSSSCG00000002994	0	0	1.56111	0
ENSSSCG00000002995	424.039	494.754	311.441	316.857
ENSSSCG00000002996	545.727	609.622	537.802	625.842
ENSSSCG00000002997	0	0	0	3.93611
ENSSSCG00000002998	1437.85	1290.63	1216.1	539.248
ENSSSCG00000003000	154.536	205.942	174.844	179.093
ENSSSCG00000003006	2.23965	2.46146	5.46388	3.93611
ENSSSCG00000003011	2.98619	4.92292	0	0
ENSSSCG00000003013	108.996	96.8175	114.742	80.6903
ENSSSCG00000003015	378.5	305.221	174.064	84.6264
ENSSSCG00000003016	706.235	803.257	554.975	637.65
ENSSSCG00000003017	250.84	329.015	4.68333	64.9459
ENSSSCG00000003018	106.756	131.278	127.23	133.828
ENSSSCG00000003021	1372.9	1554.82	1074.04	2241.62
ENSSSCG00000003022	20.1568	9.84585	202.164	527.439
ENSSSCG00000003024	34.3412	23.7941	48.3944	45.2653
ENSSSCG00000003030	1678.99	1841.99	2166.04	3902.66
ENSSSCG00000003035	1307.95	1222.53	1119.32	1861.78
ENSSSCG00000003037	362.823	539.881	416.816	592.385
ENSSSCG00000003038	137.365	95.997	552.633	1363.86
ENSSSCG00000003040	92.572	78.7668	22.6361	61.0098
ENSSSCG00000003042	17087	14740.1	20291.3	10926.7
ENSSSCG00000003043	0	0	6.24444	7.87223
ENSSSCG00000003044	3.73274	1.64097	6.24444	33.457
ENSSSCG00000003045	13.4379	10.6663	923.397	4912.27
ENSSSCG00000003046	1001.87	991.148	927.299	1043.07
ENSSSCG00000003047	2.23965	1.64097	0	0
ENSSSCG00000003048	29.8619	54.9726	0	0
ENSSSCG00000003049	21.6499	18.0507	10.1472	1.96806
ENSSSCG00000003051	0	0	0	3.93611
ENSSSCG00000003052	0.746548	3.28195	0.780555	0
ENSSSCG00000003054	20.9034	31.999	110.058	194.838
ENSSSCG00000003055	640.539	483.267	629.908	350.314
ENSSSCG00000003059	455.395	489.831	837.536	1013.55
ENSSSCG00000003061	876.448	948.483	1509.59	2938.31
ENSSSCG00000003062	0	0.820487	3.12222	51.1695
ENSSSCG00000003063	155.282	133.739	98.3499	114.147
ENSSSCG00000003064	193.356	210.045	218.555	149.572
ENSSSCG00000003068	421.053	506.241	426.964	659.299
ENSSSCG00000003069	5.97239	0.820487	0	1.96806
ENSSSCG00000003070	106.01	160.815	251.339	194.838
ENSSSCG00000003071	1.4931	9.02536	8.5861	13.7764
ENSSSCG00000003072	164.241	132.919	226.361	285.368
ENSSSCG00000003073	2.23965	0.820487	1.56111	1.96806
ENSSSCG00000003076	97.0513	129.637	136.597	100.371
ENSSSCG00000003077	114.968	143.585	187.333	102.339
ENSSSCG00000003078	19.4103	4.92292	0	0
ENSSSCG00000003079	177.679	202.66	75.7138	186.965
ENSSSCG00000003080	50.7653	63.1775	0	0
ENSSSCG00000003081	0.746548	0	1.56111	1.96806
ENSSSCG00000003083	59.7239	59.0751	13.2694	9.84028
ENSSSCG00000003085	1212.39	1641.79	942.91	2279.01
ENSSSCG00000003088	39781.3	56340.4	17.1722	143.668
ENSSSCG00000003089	1445.32	1550.72	650.202	999.773
ENSSSCG00000003090	5441.59	7074.24	1120.88	793.127
ENSSSCG00000003091	429.265	449.627	487.066	639.618
ENSSSCG00000003092	365.809	496.395	4.68333	7.87223
ENSSSCG00000003093	1728.26	1752.56	1129.46	881.689
ENSSSCG00000003096	0	0	0.780555	1.96806
ENSSSCG00000003098	840.613	789.309	817.241	820.68
ENSSSCG00000003100	356.104	447.986	586.977	240.103
ENSSSCG00000003101	44.7929	55.7931	37.4666	47.2334
ENSSSCG00000003102	1.4931	2.46146	2.34166	21.6486
ENSSSCG00000003103	380.74	548.085	263.047	354.25
ENSSSCG00000003104	2355.36	2408.95	2259.71	2424.65
ENSSSCG00000003105	1908.18	1960.96	950.716	342.442
ENSSSCG00000003106	771.931	801.616	995.208	1499.66
ENSSSCG00000003107	2722.66	2948.01	3006.7	5075.62
ENSSSCG00000003108	8.21203	21.3327	4.68333	11.8083
ENSSSCG00000003109	197.089	230.557	399.644	259.784
ENSSSCG00000003110	625.608	827.051	532.339	354.25
ENSSSCG00000003111	2060.47	1915.84	2361.96	854.137
ENSSSCG00000003112	24.6361	22.9736	24.9778	94.4667
ENSSSCG00000003113	0.746548	1.64097	0	0
ENSSSCG00000003114	1872.34	2363.82	614.297	419.196
ENSSSCG00000003115	163.494	159.995	966.327	625.842
ENSSSCG00000003119	2.23965	1.64097	0.780555	7.87223
ENSSSCG00000003120	830.908	904.177	727.477	1342.21
ENSSSCG00000003121	312.057	329.015	227.922	149.572
ENSSSCG00000003124	28.3688	16.4097	0	0
ENSSSCG00000003128	1187.76	1038.74	984.28	285.368
ENSSSCG00000003129	2.23965	5.74341	56.2	80.6903
ENSSSCG00000003131	0	0.820487	1.56111	0
ENSSSCG00000003132	2370.29	2742.89	1982.61	1688.59
ENSSSCG00000003133	4.47929	8.20487	142.061	448.717
ENSSSCG00000003134	475.551	542.342	398.083	324.729
ENSSSCG00000003135	21.6499	2.46146	41.3694	94.4667
ENSSSCG00000003136	930.946	973.918	1578.28	1501.63
ENSSSCG00000003137	91.0789	163.277	35.9055	57.0736
ENSSSCG00000003138	268.757	263.376	169.38	181.061
ENSSSCG00000003139	233.67	251.89	320.028	135.796
ENSSSCG00000003140	22.3965	27.0761	15.6111	27.5528
ENSSSCG00000003142	10.4517	9.84585	18.7333	19.6806
ENSSSCG00000003143	16.4241	30.358	28.1	17.7125
ENSSSCG00000003144	412.841	557.931	238.069	432.973
ENSSSCG00000003145	103.024	62.357	1.56111	0
ENSSSCG00000003146	31.355	50.0497	0.780555	0
ENSSSCG00000003147	14.1844	31.999	71.0305	232.231
ENSSSCG00000003148	28.3688	35.2809	49.175	47.2334
ENSSSCG00000003149	38.8205	39.3834	9.36666	29.5209
ENSSSCG00000003150	1360.96	1960.14	1017.06	2088.11
ENSSSCG00000003152	865.25	895.151	1128.68	682.916
ENSSSCG00000003153	35894.8	43834.5	10567.9	10031.2
ENSSSCG00000003154	462.113	391.372	245.875	429.036
ENSSSCG00000003155	533.036	602.238	276.316	736.053
ENSSSCG00000003156	100.037	103.381	5.46388	5.90417
ENSSSCG00000003157	35.0878	40.2039	138.939	431.004
ENSSSCG00000003158	28.3688	18.0507	36.6861	11.8083
ENSSSCG00000003159	4.47929	11.4868	16.3917	23.6167
ENSSSCG00000003160	149.31	129.637	12.4889	9.84028
ENSSSCG00000003161	49.2722	59.0751	9.36666	3.93611
ENSSSCG00000003165	14075.4	13372.3	19109.5	5101.2
ENSSSCG00000003167	71.6686	45.1268	124.889	49.2014
ENSSSCG00000003168	1195.97	1371.03	737.624	179.093
ENSSSCG00000003169	315.79	385.629	465.991	200.742
ENSSSCG00000003170	141.098	70.5619	147.525	31.4889
ENSSSCG00000003172	6.71894	2.46146	2.34166	3.93611
ENSSSCG00000003177	120.941	123.073	104.594	33.457
ENSSSCG00000003178	429.265	381.527	502.677	192.87
ENSSSCG00000003183	148.563	164.918	92.1055	234.199
ENSSSCG00000003187	1007.84	1170.01	295.05	310.953
ENSSSCG00000003189	5456.52	4749.8	4815.24	3469.68
ENSSSCG00000003192	31.355	53.3317	52.2972	55.1056
ENSSSCG00000003193	380.74	397.936	375.447	592.385
ENSSSCG00000003194	378.5	436.499	253.68	253.879
ENSSSCG00000003195	739.829	858.23	685.327	326.697
ENSSSCG00000003196	2049.28	2006.09	2521.19	2162.89
ENSSSCG00000003197	486.75	501.318	600.247	456.589
ENSSSCG00000003198	89.5858	89.4331	149.867	110.211
ENSSSCG00000003199	3314.67	3624.09	2893.52	3304.37
ENSSSCG00000003201	142.591	118.15	135.817	1446.52
ENSSSCG00000003204	220.232	292.914	198.261	204.678
ENSSSCG00000003207	5.22584	0	4.68333	1.96806
ENSSSCG00000003211	385.966	391.372	354.372	543.184
ENSSSCG00000003212	14.931	13.9483	35.9055	39.3611
ENSSSCG00000003214	153.042	102.561	273.975	507.759
ENSSSCG00000003216	1078.02	1076.48	1010.04	222.39
ENSSSCG00000003217	193.356	205.122	172.503	210.582
ENSSSCG00000003218	141.098	79.5873	59.3222	379.835
ENSSSCG00000003219	1.4931	0.820487	24.9778	17.7125
ENSSSCG00000003222	89.5858	117.33	98.3499	373.931
ENSSSCG00000003225	64.9497	148.508	0	1.96806
ENSSSCG00000003226	91.0789	116.509	95.2277	133.828
ENSSSCG00000003227	433.745	598.956	708.744	974.188
ENSSSCG00000003228	4.47929	26.2556	24.1972	17.7125
ENSSSCG00000003229	554.685	568.598	1052.19	600.257
ENSSSCG00000003230	0	0	3.90277	0
ENSSSCG00000003232	0.746548	0.820487	0	0
ENSSSCG00000003233	80.6272	90.2536	39.8083	33.457
ENSSSCG00000003234	1.4931	0	3.12222	1.96806
ENSSSCG00000003235	8.21203	4.92292	32.0028	61.0098
ENSSSCG00000003236	2.23965	2.46146	3.12222	3.93611
ENSSSCG00000003238	70.1755	111.586	42.15	35.425
ENSSSCG00000003239	1.4931	3.28195	4.68333	13.7764
ENSSSCG00000003240	97.7978	63.1775	65.5666	70.85
ENSSSCG00000003241	64.9497	57.4341	42.9305	33.457
ENSSSCG00000003243	31.355	24.6146	48.3944	59.0417
ENSSSCG00000003247	2.98619	7.38438	0	0
ENSSSCG00000003248	6.71894	1.64097	0	0
ENSSSCG00000003251	2.98619	0.820487	0.780555	3.93611
ENSSSCG00000003253	412.095	487.369	77.2749	381.803
ENSSSCG00000003255	7.46548	10.6663	11.7083	131.86
ENSSSCG00000003256	2.23965	5.74341	109.278	194.838
ENSSSCG00000003257	91.8254	31.1785	99.911	108.243
ENSSSCG00000003259	0.746548	4.10244	7.02499	9.84028
ENSSSCG00000003261	565.884	572.7	687.669	558.928
ENSSSCG00000003262	229.19	240.403	255.241	320.793
ENSSSCG00000003263	1040.69	888.588	974.133	854.137
ENSSSCG00000003264	969.02	958.329	733.722	926.955
ENSSSCG00000003265	67.9359	91.8946	37.4666	70.85
ENSSSCG00000003266	550.206	832.794	28.8805	0
ENSSSCG00000003267	744.309	795.052	490.969	1137.54
ENSSSCG00000003268	172.453	213.327	440.233	566.8
ENSSSCG00000003269	42.5533	50.8702	46.8333	112.179
ENSSSCG00000003271	75.4014	52.5112	2018.52	2218
ENSSSCG00000003277	9.70513	1.64097	10.1472	3.93611
ENSSSCG00000003278	0.746548	3.28195	3.12222	0
ENSSSCG00000003288	672.64	575.161	471.455	635.682
ENSSSCG00000003289	50.7653	27.0761	52.2972	21.6486
ENSSSCG00000003301	1203.44	1363.65	729.038	675.043
ENSSSCG00000003302	9.70513	25.4351	35.9055	11.8083
ENSSSCG00000003303	18.6637	12.3073	3.90277	0
ENSSSCG00000003306	0.746548	4.10244	0.780555	0
ENSSSCG00000003317	270.251	329.836	366.861	316.857
ENSSSCG00000003318	11.1982	10.6663	1.56111	0
ENSSSCG00000003322	99.2909	137.842	149.867	90.5306
ENSSSCG00000003324	35.8343	24.6146	11.7083	39.3611
ENSSSCG00000003325	0.746548	0.820487	124.108	86.5945
ENSSSCG00000003326	362.823	430.756	2172.28	5357.05
ENSSSCG00000003329	203.808	276.504	1379.24	2406.93
ENSSSCG00000003331	2.98619	6.5639	5.46388	1.96806
ENSSSCG00000003332	1219.86	1415.34	954.619	834.456
ENSSSCG00000003333	15.6775	3.28195	7.02499	1.96806
ENSSSCG00000003334	548.713	624.391	465.991	415.26
ENSSSCG00000003336	2.23965	9.84585	0	0
ENSSSCG00000003338	64.9497	20.5122	62.4444	59.0417
ENSSSCG00000003339	904.07	905.818	743.869	379.835
ENSSSCG00000003341	206.794	255.172	265.389	344.41
ENSSSCG00000003342	946.623	881.203	1149.76	1558.7
ENSSSCG00000003343	661.442	692.491	474.577	456.589
ENSSSCG00000003344	89.5858	142.765	174.844	226.327
ENSSSCG00000003348	430.012	511.163	622.102	574.673
ENSSSCG00000003350	646.511	625.211	678.302	806.903
ENSSSCG00000003351	17.1706	13.1278	0.780555	21.6486
ENSSSCG00000003352	1207.92	1290.63	946.033	850.201
ENSSSCG00000003353	1101.16	1290.63	1111.51	2292.79
ENSSSCG00000003354	2325.5	2600.94	2385.38	1702.37
ENSSSCG00000003356	0.746548	0.820487	35.9055	19.6806
ENSSSCG00000003359	467.339	441.422	437.891	633.714
ENSSSCG00000003360	304.592	347.887	558.097	328.665
ENSSSCG00000003362	339.68	323.272	490.189	623.874
ENSSSCG00000003366	15.6775	10.6663	28.8805	1783.06
ENSSSCG00000003368	113.475	114.868	6.24444	3.93611
ENSSSCG00000003369	1273.61	1164.27	722.013	497.918
ENSSSCG00000003370	8.21203	0.820487	31.2222	1.96806
ENSSSCG00000003371	47.0325	54.1522	284.122	267.656
ENSSSCG00000003374	382.979	519.368	0	3.93611
ENSSSCG00000003376	833.895	970.636	558.877	533.343
ENSSSCG00000003377	983.951	1078.12	1154.44	1629.55
ENSSSCG00000003379	454.648	415.167	140.5	257.815
ENSSSCG00000003382	19.4103	15.5893	5.46388	31.4889
ENSSSCG00000003383	400.15	328.195	216.214	244.039
ENSSSCG00000003384	967.527	948.483	638.494	700.628
ENSSSCG00000003385	1741.7	1589.28	2015.39	1450.46
ENSSSCG00000003386	2.98619	6.5639	0	0
ENSSSCG00000003388	0	0	82.7388	399.516
ENSSSCG00000003390	29.8619	21.3327	21.8555	15.7445
ENSSSCG00000003393	352.371	405.321	398.864	519.567
ENSSSCG00000003395	10.4517	6.5639	158.453	228.295
ENSSSCG00000003396	2009.71	2243.21	4207.97	8031.64
ENSSSCG00000003398	1546.1	1321.8	1049.07	1001.74
ENSSSCG00000003399	0	0.820487	3.90277	7.87223
ENSSSCG00000003400	103.77	147.688	90.5444	47.2334
ENSSSCG00000003401	2374.02	1979.84	7321.61	10438.6
ENSSSCG00000003402	1984.33	1956.86	1133.37	769.51
ENSSSCG00000003403	203.061	128.816	256.803	41.3292
ENSSSCG00000003404	132.886	130.457	270.853	214.518
ENSSSCG00000003405	496.455	466.037	301.294	509.727
ENSSSCG00000003407	37.3274	31.999	333.297	293.24
ENSSSCG00000003410	104.517	152.611	18.7333	62.9778
ENSSSCG00000003412	767.452	882.844	815.68	720.309
ENSSSCG00000003413	1830.54	1919.12	2072.37	2316.4
ENSSSCG00000003414	0	1.64097	2.34166	5.90417
ENSSSCG00000003417	79.8807	102.561	1673.51	783.287
ENSSSCG00000003419	1128.03	1224.17	1042.82	440.845
ENSSSCG00000003420	549.46	560.393	426.183	521.535
ENSSSCG00000003421	951.849	1091.25	358.275	765.574
ENSSSCG00000003423	223.965	172.302	3345.46	2774.96
ENSSSCG00000003428	1272.12	1359.55	940.569	1133.6
ENSSSCG00000003429	930.946	1034.63	921.835	1885.4
ENSSSCG00000003430	0.746548	1.64097	0	0
ENSSSCG00000003431	0.746548	8.20487	0	1.96806
ENSSSCG00000003432	1078.76	1227.45	603.369	877.753
ENSSSCG00000003433	1805.15	1728.77	2012.27	3028.84
ENSSSCG00000003434	497.201	433.217	575.269	1747.63
ENSSSCG00000003435	217.992	250.249	213.872	177.125
ENSSSCG00000003437	0	4.92292	0	0
ENSSSCG00000003438	1201.94	1398.11	1211.42	1783.06
ENSSSCG00000003439	319.523	484.908	228.703	133.828
ENSSSCG00000003449	0	1.64097	0	0
ENSSSCG00000003451	1607.32	3817.73	2566.46	999.773
ENSSSCG00000003453	47.7791	53.3317	40.5889	96.4348
ENSSSCG00000003455	11.1982	9.84585	3.90277	173.189
ENSSSCG00000003458	1309.45	1312.78	383.252	863.977
ENSSSCG00000003459	0	18.0507	0	0
ENSSSCG00000003460	239.642	234.659	192.797	236.167
ENSSSCG00000003461	777.157	746.643	643.177	704.564
ENSSSCG00000003463	253.08	444.704	3.90277	0
ENSSSCG00000003464	282.942	278.145	347.347	444.781
ENSSSCG00000003465	1824.56	2021.68	729.819	1257.59
ENSSSCG00000003468	1740.2	2096.34	1310.55	1657.1
ENSSSCG00000003470	1045.91	1227.45	64.0055	263.72
ENSSSCG00000003471	700.262	914.843	343.444	120.051
ENSSSCG00000003472	800.3	822.128	92.1055	108.243
ENSSSCG00000003473	79.8807	72.2029	128.792	37.3931
ENSSSCG00000003477	577.082	719.567	438.672	434.941
ENSSSCG00000003478	1063.83	1179.04	1004.57	505.791
ENSSSCG00000003479	357.597	324.092	32.0028	120.051
ENSSSCG00000003481	4.47929	13.1278	4.68333	92.4987
ENSSSCG00000003483	1.4931	0	0	0
ENSSSCG00000003485	9587.17	9405.24	3492.2	1019.45
ENSSSCG00000003486	576.335	671.158	742.308	958.444
ENSSSCG00000003488	5838.01	6171.7	2962.99	6142.31
ENSSSCG00000003489	1782.76	1875.63	1005.35	1352.06
ENSSSCG00000003491	1392.31	1523.64	353.591	342.442
ENSSSCG00000003492	326.988	406.141	227.142	224.358
ENSSSCG00000003493	1492.35	1502.31	1355.04	2599.8
ENSSSCG00000003498	3.73274	28.7171	10.9278	7.87223
ENSSSCG00000003503	0.746548	0.820487	6.24444	11.8083
ENSSSCG00000003505	4622.63	5015.64	2973.13	2218
ENSSSCG00000003506	101.531	134.56	337.2	1344.18
ENSSSCG00000003508	42.5533	83.6897	12.4889	7.87223
ENSSSCG00000003509	41.0602	37.7424	24.1972	61.0098
ENSSSCG00000003511	969.02	868.896	1938.12	1682.69
ENSSSCG00000003512	2942.89	3222.05	3437.56	3068.2
ENSSSCG00000003513	2020.91	2790.48	375.447	454.621
ENSSSCG00000003514	13528.2	19922.2	1515.84	4630.84
ENSSSCG00000003520	3664.81	3423.89	3272.87	6579.21
ENSSSCG00000003521	58.2308	58.2546	98.3499	64.9459
ENSSSCG00000003523	1.4931	0	10.1472	55.1056
ENSSSCG00000003524	0.746548	0.820487	1.56111	0
ENSSSCG00000003527	843.6	1473.59	1921.73	1241.84
ENSSSCG00000003529	1.4931	1.64097	0	0
ENSSSCG00000003530	0.746548	0	0.780555	0
ENSSSCG00000003531	3278.09	3149.85	2743.65	1718.11
ENSSSCG00000003532	2231.43	2525.46	945.252	610.098
ENSSSCG00000003539	50.7653	33.64	0	0
ENSSSCG00000003541	21.6499	22.1532	17.1722	13.7764
ENSSSCG00000003543	210.527	208.404	427.744	848.233
ENSSSCG00000003546	336.693	337.22	96.0083	33.457
ENSSSCG00000003547	1.4931	1.64097	0	0
ENSSSCG00000003549	214.259	219.07	83.5194	41.3292
ENSSSCG00000003551	45.5395	47.5883	121.767	364.091
ENSSSCG00000003552	82.8669	76.3053	60.1027	11.8083
ENSSSCG00000003553	654.723	761.412	1209.86	1048.97
ENSSSCG00000003554	648.004	827.872	1187.22	1289.08
ENSSSCG00000003555	12357.6	9780.21	21602.6	3697.98
ENSSSCG00000003557	3935.06	3988.39	17.1722	0
ENSSSCG00000003558	394.178	442.243	217.775	102.339
ENSSSCG00000003559	5398.29	5491.52	4533.46	5341.31
ENSSSCG00000003561	445.689	346.246	194.358	267.656
ENSSSCG00000003564	341.919	429.935	266.95	387.707
ENSSSCG00000003565	7.46548	4.92292	0.780555	5.90417
ENSSSCG00000003566	2005.23	1931.43	1613.41	1344.18
ENSSSCG00000003567	326.988	399.577	0	1.96806
ENSSSCG00000003569	700.262	857.409	256.803	769.51
ENSSSCG00000003570	653.976	869.716	930.422	1204.45
ENSSSCG00000003572	31.355	59.8956	3.12222	25.5847
ENSSSCG00000003573	94.0651	82.8692	9.36666	31.4889
ENSSSCG00000003575	2.98619	7.38438	10.1472	1.96806
ENSSSCG00000003576	5.22584	9.02536	1.56111	151.54
ENSSSCG00000003577	1372.9	1561.39	512.825	1005.68
ENSSSCG00000003578	61.217	33.64	7.80555	0
ENSSSCG00000003579	1383.35	1375.14	599.466	1383.54
ENSSSCG00000003580	1070.55	954.227	821.144	698.66
ENSSSCG00000003582	13.4379	19.6917	12.4889	13.7764
ENSSSCG00000003583	1015.31	1051.04	1082.63	271.592
ENSSSCG00000003584	76.1479	51.6907	19.5139	13.7764
ENSSSCG00000003585	11.1982	15.5893	0	0
ENSSSCG00000003586	2007.47	2021.68	4338.32	1415.03
ENSSSCG00000003589	1837.26	1750.92	2139.5	1659.07
ENSSSCG00000003590	500.934	554.649	81.9583	287.336
ENSSSCG00000003591	1955.96	2076.65	1622.77	1981.83
ENSSSCG00000003592	2038.08	1998.71	3390.73	6756.34
ENSSSCG00000003596	1245.24	1057.61	943.691	525.471
ENSSSCG00000003600	239.642	354.45	3.12222	27.5528
ENSSSCG00000003601	5.97239	22.1532	10.9278	3.93611
ENSSSCG00000003603	220.232	333.118	242.753	1174.93
ENSSSCG00000003604	96.3047	80.4077	1809.33	2255.39
ENSSSCG00000003606	7.46548	5.74341	0.780555	0
ENSSSCG00000003608	4.47929	9.84585	17.9528	5.90417
ENSSSCG00000003610	91.8254	152.611	164.697	135.796
ENSSSCG00000003612	1994.78	1686.1	1823.38	1064.72
ENSSSCG00000003613	1064.58	1095.35	812.558	867.913
ENSSSCG00000003617	1567.75	1650	1495.54	1216.26
ENSSSCG00000003619	13.4379	6.5639	51.5166	157.445
ENSSSCG00000003620	84.36	115.689	194.358	249.943
ENSSSCG00000003621	84.36	71.3824	148.305	108.243
ENSSSCG00000003622	23.8895	51.6907	241.972	629.778
ENSSSCG00000003623	0	1.64097	0.780555	0
ENSSSCG00000003627	1172.08	827.051	1099.8	1003.71
ENSSSCG00000003628	842.853	779.463	691.572	123.988
ENSSSCG00000003630	4061.97	3616.71	5032.24	2999.32
ENSSSCG00000003633	1.4931	0	10.1472	7.87223
ENSSSCG00000003634	291.9	288.811	462.089	521.535
ENSSSCG00000003637	1772.31	1990.5	2068.47	3205.96
ENSSSCG00000003639	2.98619	2.46146	0	1.96806
ENSSSCG00000003640	11.1982	0	59.3222	242.071
ENSSSCG00000003642	131.393	195.276	181.089	271.592
ENSSSCG00000003643	1678.99	1513.8	1277.77	799.031
ENSSSCG00000003644	231.43	266.658	58.5416	214.518
ENSSSCG00000003645	403.883	391.372	307.539	429.036
ENSSSCG00000003646	0	0	227.922	68.882
ENSSSCG00000003648	1055.62	997.712	679.083	1357.96
ENSSSCG00000003650	0.746548	0.820487	0	0
ENSSSCG00000003651	126.913	91.8946	3.90277	9.84028
ENSSSCG00000003652	585.294	579.264	697.816	623.874
ENSSSCG00000003653	905.563	730.234	1070.92	576.641
ENSSSCG00000003654	4241.14	5042.71	3259.6	7836.8
ENSSSCG00000003655	628.594	872.178	167.819	228.295
ENSSSCG00000003659	2.23965	3.28195	1.56111	1.96806
ENSSSCG00000003660	3394.56	3469.02	1152.1	1123.76
ENSSSCG00000003663	309.071	260.094	433.208	1218.23
ENSSSCG00000003664	1190	1122.43	841.438	639.618
ENSSSCG00000003666	5.22584	8.20487	0.780555	3.93611
ENSSSCG00000003667	578.575	459.473	645.519	549.088
ENSSSCG00000003669	26.1292	18.8712	158.453	53.1375
ENSSSCG00000003670	1175.81	662.954	974.133	852.169
ENSSSCG00000003672	3734.23	3902.24	2556.32	3888.88
ENSSSCG00000003673	2050.02	1883.84	1685.22	1043.07
ENSSSCG00000003679	1068.31	1202.01	977.255	669.139
ENSSSCG00000003680	1421.43	1464.57	857.049	578.609
ENSSSCG00000003682	846.586	598.956	1170.83	1322.53
ENSSSCG00000003684	47.7791	51.6907	1131.8	759.67
ENSSSCG00000003687	1408.74	1286.52	211.53	1365.83
ENSSSCG00000003690	28.3688	18.0507	56.2	375.899
ENSSSCG00000003691	5469.21	4995.13	2753.02	2908.79
ENSSSCG00000003693	32.8481	14.7688	25.7583	19.6806
ENSSSCG00000003694	94.0651	68.9209	40.5889	127.924
ENSSSCG00000003697	748.788	525.112	898.419	68.882
ENSSSCG00000003699	1664.8	1358.73	558.877	283.4
ENSSSCG00000003700	317.283	293.734	248.997	188.933
ENSSSCG00000003701	1196.72	985.405	1509.59	608.13
ENSSSCG00000003702	2079.88	1922.4	0	41.3292
ENSSSCG00000003705	42.5533	82.0487	37.4666	159.413
ENSSSCG00000003707	330.721	333.118	298.172	346.378
ENSSSCG00000003708	53.0049	41.8448	83.5194	116.115
ENSSSCG00000003709	26.8757	4.92292	2.34166	29.5209
ENSSSCG00000003710	159.761	150.149	180.308	287.336
ENSSSCG00000003711	11.9448	17.2302	32.7833	43.2973
ENSSSCG00000003712	506.16	561.213	540.925	539.248
ENSSSCG00000003713	417.321	411.885	359.055	377.867
ENSSSCG00000003714	1.4931	3.28195	5.46388	9.84028
ENSSSCG00000003715	238.895	158.354	878.905	686.852
ENSSSCG00000003716	1416.95	1244.68	1321.48	775.414
ENSSSCG00000003718	36.5809	32.8195	11.7083	5.90417
ENSSSCG00000003719	141.844	112.407	292.708	322.761
ENSSSCG00000003721	754.76	873.819	10.1472	15.7445
ENSSSCG00000003722	4870.48	3869.42	4672.4	3290.59
ENSSSCG00000003723	15.6775	12.3073	17.1722	3.93611
ENSSSCG00000003726	44.0464	13.9483	6.24444	3.93611
ENSSSCG00000003728	829.415	790.129	564.341	800.999
ENSSSCG00000003729	68.6825	53.3317	88.2027	55.1056
ENSSSCG00000003730	498.694	447.986	370.764	383.771
ENSSSCG00000003731	351.624	394.654	529.216	667.171
ENSSSCG00000003732	2.23965	1.64097	3.90277	1.96806
ENSSSCG00000003733	411.348	737.618	54.6388	161.381
ENSSSCG00000003736	108.25	70.5619	566.683	612.066
ENSSSCG00000003737	0.746548	0	126.45	332.602
ENSSSCG00000003738	324.749	349.528	1621.21	2883.2
ENSSSCG00000003740	63.4566	29.5375	53.0777	23.6167
ENSSSCG00000003741	241.882	269.94	472.236	417.228
ENSSSCG00000003743	1713.33	1636.87	1397.19	1283.17
ENSSSCG00000003744	0.746548	2.46146	0.780555	11.8083
ENSSSCG00000003746	409.855	377.424	270.853	495.95
ENSSSCG00000003747	56.7377	51.6907	80.3972	68.882
ENSSSCG00000003748	45.5395	133.739	382.472	1182.8
ENSSSCG00000003749	828.669	804.077	534.68	358.186
ENSSSCG00000003753	10.4517	41.0244	0	1.96806
ENSSSCG00000003755	6.71894	11.4868	3.90277	9.84028
ENSSSCG00000003756	1.4931	1.64097	7.02499	1.96806
ENSSSCG00000003757	324.002	431.576	173.283	90.5306
ENSSSCG00000003760	61.217	35.2809	130.353	153.508
ENSSSCG00000003761	2813.74	2527.1	3856.72	2847.78
ENSSSCG00000003762	147.817	58.2546	3.12222	0
ENSSSCG00000003763	0	0	4.68333	35.425
ENSSSCG00000003766	192.609	122.253	204.505	545.152
ENSSSCG00000003768	30.6085	6.5639	27.3194	27.5528
ENSSSCG00000003770	250.094	210.865	161.575	177.125
ENSSSCG00000003771	2915.27	2552.54	3706.08	2237.68
ENSSSCG00000003772	898.098	845.922	623.663	617.97
ENSSSCG00000003773	2.23965	4.10244	26.5389	88.5626
ENSSSCG00000003774	0	0	3.12222	1.96806
ENSSSCG00000003775	529.303	543.983	525.314	456.589
ENSSSCG00000003776	2106.01	2804.43	533.9	287.336
ENSSSCG00000003777	182.158	257.633	326.272	133.828
ENSSSCG00000003778	1.4931	0	0	7.87223
ENSSSCG00000003779	131.393	130.457	107.717	76.7542
ENSSSCG00000003780	832.401	1219.24	406.669	263.72
ENSSSCG00000003781	3.73274	0	43.7111	183.029
ENSSSCG00000003783	111.982	81.2282	152.208	84.6264
ENSSSCG00000003784	1.4931	0	5.46388	5.90417
ENSSSCG00000003787	1271.37	1053.51	1718.78	1125.73
ENSSSCG00000003788	1.4931	0	7.02499	139.732
ENSSSCG00000003789	687.571	785.206	235.728	25.5847
ENSSSCG00000003790	301.606	321.631	310.661	495.95
ENSSSCG00000003791	1505.04	1494.11	1394.07	1161.15
ENSSSCG00000003792	377.007	340.502	286.464	234.199
ENSSSCG00000003793	2.23965	1.64097	26.5389	307.017
ENSSSCG00000003794	0.746548	0	0.780555	1.96806
ENSSSCG00000003795	5683.47	6164.32	2636.71	2983.57
ENSSSCG00000003797	151.549	269.94	1491.64	1973.96
ENSSSCG00000003798	8821.96	7842.22	6704.97	5059.87
ENSSSCG00000003799	11.9448	7.38438	7.02499	5.90417
ENSSSCG00000003801	9.70513	9.02536	9.36666	13.7764
ENSSSCG00000003803	5.22584	1.64097	0	0
ENSSSCG00000003805	379.993	460.293	327.833	525.471
ENSSSCG00000003806	977.232	972.277	688.449	657.331
ENSSSCG00000003807	53.7515	60.716	135.817	1751.57
ENSSSCG00000003809	164.987	212.506	828.949	3416.55
ENSSSCG00000003811	2158.27	3003.8	31.2222	25.5847
ENSSSCG00000003812	1159.39	1199.55	1528.33	1149.35
ENSSSCG00000003814	97.7978	86.1512	155.33	133.828
ENSSSCG00000003815	201.568	164.097	79.6166	31.4889
ENSSSCG00000003816	109.743	92.715	139.719	37.3931
ENSSSCG00000003818	1941.03	1628.67	2477.48	2934.37
ENSSSCG00000003819	2.98619	1.64097	0	0
ENSSSCG00000003820	1431.88	1303.75	2325.27	484.142
ENSSSCG00000003821	52.2584	71.3824	6.24444	5.90417
ENSSSCG00000003825	126.167	221.532	46.0527	31.4889
ENSSSCG00000003826	88.8393	71.3824	29.6611	51.1695
ENSSSCG00000003828	213.513	333.118	105.375	70.85
ENSSSCG00000003830	703.995	745.823	690.011	732.117
ENSSSCG00000003831	123.18	103.381	64.0055	23.6167
ENSSSCG00000003832	314.297	343.784	0.780555	11.8083
ENSSSCG00000003833	35.8343	27.0761	571.366	287.336
ENSSSCG00000003834	9.70513	4.10244	3.12222	5.90417
ENSSSCG00000003839	1106.38	1246.32	962.424	802.967
ENSSSCG00000003843	200.822	237.941	178.747	114.147
ENSSSCG00000003844	385.966	429.935	237.289	204.678
ENSSSCG00000003845	1.4931	0	0	1.96806
ENSSSCG00000003846	8.95858	6.5639	1.56111	78.7223
ENSSSCG00000003848	360.583	284.709	838.316	982.06
ENSSSCG00000003849	633.073	534.958	519.85	196.806
ENSSSCG00000003850	586.787	442.243	699.377	525.471
ENSSSCG00000003851	437.477	961.611	275.536	454.621
ENSSSCG00000003852	0	0	7.80555	5.90417
ENSSSCG00000003854	221.725	104.202	163.917	112.179
ENSSSCG00000003857	382.979	404.5	702.499	1161.15
ENSSSCG00000003859	863.756	756.489	1473.69	749.83
ENSSSCG00000003861	1416.95	1289.81	682.986	31.4889
ENSSSCG00000003862	970.513	991.148	220.897	246.007
ENSSSCG00000003863	830.162	813.923	768.066	840.36
ENSSSCG00000003867	1443.08	1819.02	833.633	584.513
ENSSSCG00000003870	992.163	917.305	1201.27	1367.8
ENSSSCG00000003871	4.47929	1.64097	0	9.84028
ENSSSCG00000003872	1599.11	1695.95	661.911	1123.76
ENSSSCG00000003875	55.2446	74.6643	2.34166	59.0417
ENSSSCG00000003876	4.47929	1.64097	207.628	39.3611
ENSSSCG00000003877	705.488	708.901	685.327	993.869
ENSSSCG00000003881	144.084	128.816	294.269	257.815
ENSSSCG00000003882	25.3826	59.0751	2.34166	0
ENSSSCG00000003884	2.98619	0.820487	0	1.96806
ENSSSCG00000003885	1317.66	1220.88	1256.69	1670.88
ENSSSCG00000003888	619.635	610.442	661.911	147.604
ENSSSCG00000003891	2.23965	3.28195	3.90277	1.96806
ENSSSCG00000003894	1.4931	0	0	0
ENSSSCG00000003895	610.677	648.185	427.744	598.289
ENSSSCG00000003897	103.77	87.7921	77.2749	21.6486
ENSSSCG00000003898	293.394	294.555	220.897	297.177
ENSSSCG00000003900	41.0602	10.6663	17.1722	1.96806
ENSSSCG00000003901	56.7377	73.0234	123.328	135.796
ENSSSCG00000003903	845.839	672.799	871.88	492.014
ENSSSCG00000003904	321.016	361.014	709.524	1186.74
ENSSSCG00000003905	538.261	521.83	262.266	43.2973
ENSSSCG00000003908	59.7239	103.381	0.780555	19.6806
ENSSSCG00000003909	98.5444	62.357	1654	2566.35
ENSSSCG00000003913	884.66	978.841	1256.69	1712.21
ENSSSCG00000003914	7310.2	7148.9	2111.4	2615.55
ENSSSCG00000003917	335.947	348.707	27.3194	9.84028
ENSSSCG00000003918	179.172	223.173	191.236	175.157
ENSSSCG00000003919	342.666	363.476	265.389	131.86
ENSSSCG00000003920	74.6548	67.2799	89.7638	9.84028
ENSSSCG00000003921	320.269	271.581	963.205	686.852
ENSSSCG00000003922	303.099	297.837	305.197	310.953
ENSSSCG00000003923	396.417	357.732	441.014	663.235
ENSSSCG00000003926	17.1706	17.2302	76.4944	68.882
ENSSSCG00000003928	70.9221	159.995	198.261	220.422
ENSSSCG00000003929	0.746548	0.820487	0	0
ENSSSCG00000003930	20115.7	18355.9	22199.8	9088.49
ENSSSCG00000003931	945.13	888.588	692.352	55.1056
ENSSSCG00000003935	10.4517	17.2302	18.7333	66.9139
ENSSSCG00000003940	347.145	363.476	224.8	257.815
ENSSSCG00000003941	1358.72	1711.54	1351.92	1178.87
ENSSSCG00000003943	378.5	400.398	419.158	482.174
ENSSSCG00000003949	2410.6	2261.26	2094.23	173.189
ENSSSCG00000003950	239.642	175.584	199.042	39.3611
ENSSSCG00000003951	194.849	343.784	0.780555	0
ENSSSCG00000003964	541.994	466.037	558.877	222.39
ENSSSCG00000003965	180.665	156.713	446.477	318.825
ENSSSCG00000003966	398.657	430.756	309.1	312.921
ENSSSCG00000003967	3.73274	3.28195	4.68333	1.96806
ENSSSCG00000003968	141.098	140.303	73.3722	102.339
ENSSSCG00000003969	0	3.28195	0	0
ENSSSCG00000003971	100.784	133.739	145.964	308.985
ENSSSCG00000003972	1.4931	4.10244	21.075	19.6806
ENSSSCG00000003973	1070.55	1104.38	661.911	572.705
ENSSSCG00000003975	2.23965	10.6663	0.780555	21.6486
ENSSSCG00000003976	658.456	641.621	738.405	720.309
ENSSSCG00000003979	113.475	142.765	97.5694	35.425
ENSSSCG00000003980	133.632	170.661	206.847	186.965
ENSSSCG00000003981	202.315	233.018	306.758	549.088
ENSSSCG00000003983	292.647	269.12	820.363	1228.07
ENSSSCG00000003984	709.968	702.337	308.319	234.199
ENSSSCG00000003986	512.879	434.858	494.091	356.218
ENSSSCG00000003987	16.4241	11.4868	16.3917	27.5528
ENSSSCG00000003988	97.0513	164.918	7.80555	11.8083
ENSSSCG00000003989	413.588	414.346	296.611	346.378
ENSSSCG00000003990	130.646	234.659	209.969	244.039
ENSSSCG00000003995	826.429	776.181	1073.26	812.807
ENSSSCG00000003998	94.0651	112.407	117.864	122.02
ENSSSCG00000004001	14.931	28.7171	0.780555	1.96806
ENSSSCG00000004002	9826.07	9594.78	8643.09	3306.34
ENSSSCG00000004004	64.9497	93.5355	117.083	92.4987
ENSSSCG00000004008	26.1292	41.8448	63.225	64.9459
ENSSSCG00000004009	1.4931	0	0.780555	1.96806
ENSSSCG00000004010	336.693	316.708	381.691	326.697
ENSSSCG00000004012	0	0.820487	0.780555	246.007
ENSSSCG00000004013	94.8116	108.304	2.34166	43.2973
ENSSSCG00000004016	0.746548	0.820487	5.46388	1.96806
ENSSSCG00000004017	58.2308	76.3053	21.8555	13.7764
ENSSSCG00000004018	4580.07	5401.27	3091.78	1863.75
ENSSSCG00000004020	461.367	413.526	152.989	147.604
ENSSSCG00000004021	0	0	1.56111	11.8083
ENSSSCG00000004022	220.232	189.533	2269.07	2645.07
ENSSSCG00000004023	936.918	850.025	990.524	671.107
ENSSSCG00000004024	694.29	955.047	508.141	216.486
ENSSSCG00000004027	31.355	21.3327	259.925	324.729
ENSSSCG00000004028	0.746548	0.820487	2.34166	9.84028
ENSSSCG00000004029	2484.51	2468.03	4295.39	5547.95
ENSSSCG00000004032	8.21203	12.3073	26.5389	37.3931
ENSSSCG00000004033	245.614	283.889	300.514	387.707
ENSSSCG00000004037	947.37	859.05	1029.55	787.223
ENSSSCG00000004039	2.23965	2.46146	7.80555	19.6806
ENSSSCG00000004044	2995.15	2910.27	1387.05	1765.35
ENSSSCG00000004046	0.746548	3.28195	4.68333	0
ENSSSCG00000004047	469.579	456.191	434.769	242.071
ENSSSCG00000004048	2815.98	2798.68	2663.25	2235.71
ENSSSCG00000004049	3198.96	2940.63	2460.31	1082.43
ENSSSCG00000004050	1786.49	1812.46	1558.77	1316.63
ENSSSCG00000004052	33.5947	24.6146	152.989	889.562
ENSSSCG00000004053	19.4103	36.9219	36.6861	23.6167
ENSSSCG00000004054	1432.63	1151.96	1506.47	314.889
ENSSSCG00000004055	23.8895	36.1014	131.914	86.5945
ENSSSCG00000004057	2.23965	4.10244	0.780555	3.93611
ENSSSCG00000004058	6450.92	7328.59	3134.71	2747.41
ENSSSCG00000004063	232.923	196.917	207.628	149.572
ENSSSCG00000004064	1088.47	1078.12	1165.37	1300.89
ENSSSCG00000004065	47.7791	45.9473	284.903	159.413
ENSSSCG00000004068	20.9034	0	0	0
ENSSSCG00000004070	1497.58	1784.56	1390.95	1361.9
ENSSSCG00000004071	114.968	452.088	46.8333	84.6264
[truncated: 16,112 more rows]

## Sheet: primary vs FL6i_log2fc3
pESCLC-Primary vs pESCLC-FL6i_deseq2_log2fc3_padj0.05
	baseMean	log2FoldChange	lfcSE	stat	pvalue	padj
ENSSSCG00000000253	44415.2	11.1447	0.494617	22.532	2.01685e-112	3.15677e-108
ENSSSCG00000000252	93630.4	10.2959	0.523269	19.6762	3.4502e-86	2.70012e-82
ENSSSCG00000028112	5448.23	8.52428	0.448594	19.0022	1.63484e-80	8.5295e-77
ENSSSCG00000006160	5658.74	-9.50672	0.515911	-18.4271	7.96988e-76	3.11862e-72
ENSSSCG00000040824	3348.12	-8.57406	0.506146	-16.9399	2.28589e-64	7.15574e-61
ENSSSCG00000020725	3143.93	9.35929	0.575606	16.2599	1.90113e-59	4.9594e-56
ENSSSCG00000023329	3089.61	-9.48839	0.606061	-15.6558	3.03187e-55	6.77927e-52
ENSSSCG00000015662	1998.29	8.74081	0.559564	15.6208	5.25722e-55	1.02857e-51
ENSSSCG00000032131	4133.36	-8.18833	0.533218	-15.3564	3.20707e-53	5.57746e-50
ENSSSCG00000004234	2887.7	-7.41413	0.484129	-15.3144	6.13073e-53	9.59582e-50
ENSSSCG00000026661	1007.32	-7.46256	0.499175	-14.9498	1.56255e-50	2.22337e-47
ENSSSCG00000023743	2134.08	9.56822	0.641037	14.9262	2.22672e-50	2.90439e-47
ENSSSCG00000021514	1761.75	8.4882	0.574482	14.7754	2.11102e-49	2.54166e-46
ENSSSCG00000016527	3428.11	7.68749	0.520744	14.7625	2.55648e-49	2.85814e-46
ENSSSCG00000016140	3856.55	7.5944	0.517127	14.6857	7.955e-49	8.30078e-46
ENSSSCG00000006059	1013.12	-8.25108	0.563286	-14.6481	1.38513e-48	1.355e-45
ENSSSCG00000000528	2983.45	5.82222	0.399387	14.5779	3.88235e-48	3.5745e-45
ENSSSCG00000015259	1521.54	-6.75214	0.471348	-14.3252	1.5232e-46	1.3245e-43
ENSSSCG00000010475	3017.64	9.1634	0.648767	14.1243	2.68873e-45	2.21495e-42
ENSSSCG00000016548	8750.39	5.29774	0.381822	13.8749	8.99232e-44	7.03739e-41
ENSSSCG00000010595	3018.16	-8.89371	0.641155	-13.8714	9.44441e-44	7.03924e-41
ENSSSCG00000015350	742.258	-8.08056	0.58481	-13.8174	2.00099e-43	1.42362e-40
ENSSSCG00000031465	1237.47	7.94076	0.57986	13.6943	1.09843e-42	7.47504e-40
ENSSSCG00000017448	13164.9	10.2743	0.750934	13.6821	1.299e-42	8.47164e-40
ENSSSCG00000017170	1023.27	-8.25357	0.608479	-13.5643	6.52262e-42	4.08368e-39
ENSSSCG00000008449	1198.93	8.30751	0.614736	13.5139	1.29404e-41	7.79013e-39
ENSSSCG00000013078	1347.5	7.21023	0.534636	13.4862	1.8847e-41	1.09257e-38
ENSSSCG00000016848	932.538	7.64347	0.577416	13.2374	5.3395e-40	2.98478e-37
ENSSSCG00000003811	1304.72	6.48554	0.500062	12.9695	1.82313e-38	9.83987e-36
ENSSSCG00000010762	3108.32	-6.70616	0.517214	-12.9659	1.90886e-38	9.95915e-36
ENSSSCG00000006618	1347.47	-9.44349	0.737924	-12.7974	1.69618e-37	8.56407e-35
ENSSSCG00000015091	816.781	7.07557	0.556748	12.7087	5.28753e-37	2.58626e-34
ENSSSCG00000039442	1896.7	7.86569	0.62194	12.647	1.16193e-36	5.51107e-34
ENSSSCG00000006099	732.939	7.29328	0.580971	12.5536	3.7978e-36	1.74833e-33
ENSSSCG00000005360	9886.34	-9.92993	0.791241	-12.5498	3.98469e-36	1.78195e-33
ENSSSCG00000007371	3047.02	11.8196	0.946582	12.4866	8.83813e-36	3.84262e-33
ENSSSCG00000002720	739.527	-5.81086	0.465617	-12.4799	9.60883e-36	4.0648e-33
ENSSSCG00000009169	977.35	8.67326	0.695453	12.4714	1.06947e-35	4.40509e-33
ENSSSCG00000022948	654.735	7.28775	0.588528	12.383	3.23013e-35	1.29636e-32
ENSSSCG00000014391	659.385	7.25925	0.594734	12.2059	2.89188e-34	1.13159e-31
ENSSSCG00000004759	1721.59	10.5375	0.863737	12.1999	3.11266e-34	1.18828e-31
ENSSSCG00000035227	1031.19	9.19151	0.756503	12.15	5.73764e-34	2.13823e-31
ENSSSCG00000039399	1553.48	10.3917	0.855978	12.1402	6.46969e-34	2.35497e-31
ENSSSCG00000010512	3781.84	-4.87093	0.402829	-12.0918	1.16704e-33	4.15147e-31
ENSSSCG00000009477	929.861	-5.38154	0.450001	-11.959	5.82907e-33	2.02748e-30
ENSSSCG00000011692	2077.13	-9.60093	0.803681	-11.9462	6.79686e-33	2.3127e-30
ENSSSCG00000006621	5641.2	7.15278	0.600229	11.9167	9.68267e-33	3.15736e-30
ENSSSCG00000011577	479.966	-7.94257	0.666436	-11.918	9.54006e-33	3.15736e-30
ENSSSCG00000024000	577.368	-5.50001	0.462228	-11.8989	1.19899e-32	3.82991e-30
ENSSSCG00000010757	1423.07	-8.66347	0.728844	-11.8866	1.38959e-32	4.34998e-30
ENSSSCG00000022951	1378.7	-6.81726	0.577368	-11.8075	3.57097e-32	1.09594e-29
ENSSSCG00000002041	1228.82	6.215	0.528468	11.7604	6.24357e-32	1.87931e-29
ENSSSCG00000039215	1064.94	-5.5407	0.473004	-11.7139	1.08241e-31	3.19657e-29
ENSSSCG00000016579	632.145	-5.36364	0.461135	-11.6314	2.85407e-31	8.27257e-29
ENSSSCG00000038600	1123.35	9.22656	0.798022	11.5618	6.43554e-31	1.83144e-28
ENSSSCG00000040636	1663.75	8.92904	0.775354	11.5161	1.09489e-30	3.06021e-28
ENSSSCG00000000811	556.748	7.09916	0.617636	11.4941	1.41278e-30	3.87945e-28
ENSSSCG00000021867	859.67	6.3517	0.553704	11.4713	1.83907e-30	4.87884e-28
ENSSSCG00000040057	2190.91	10.0478	0.875806	11.4726	1.81183e-30	4.87884e-28
ENSSSCG00000013617	1308.06	-10.406	0.907894	-11.4617	2.05428e-30	5.35893e-28
ENSSSCG00000037337	807.656	-4.87364	0.426957	-11.4148	3.52662e-30	9.04896e-28
ENSSSCG00000004270	335.984	-6.27086	0.551642	-11.3676	6.06171e-30	1.53029e-27
ENSSSCG00000001752	540.543	-6.60764	0.582911	-11.3356	8.74569e-30	2.17282e-27
ENSSSCG00000002639	12719	-4.0964	0.361514	-11.3312	9.19205e-30	2.24803e-27
ENSSSCG00000008758	1056.59	6.57833	0.580806	11.3262	9.73237e-30	2.34355e-27
ENSSSCG00000025353	755.009	8.3113	0.734051	11.3225	1.01534e-29	2.40789e-27
ENSSSCG00000028060	895.951	-4.85142	0.428936	-11.3104	1.16611e-29	2.72418e-27
ENSSSCG00000011693	1054.19	-9.22777	0.816715	-11.2986	1.33263e-29	3.06739e-27
ENSSSCG00000003271	1091.11	-5.04797	0.446901	-11.2955	1.38123e-29	3.13319e-27
ENSSSCG00000007560	499.974	7.08061	0.629368	11.2503	2.30697e-29	5.15838e-27
ENSSSCG00000036884	1317.17	-11.1434	0.992814	-11.2241	3.10656e-29	6.84842e-27
ENSSSCG00000015246	1103.21	8.67292	0.773181	11.2172	3.35772e-29	7.29931e-27
ENSSSCG00000013733	656.865	7.52416	0.673739	11.1678	5.86361e-29	1.25722e-26
ENSSSCG00000036555	471.289	-8.24071	0.738374	-11.1606	6.35476e-29	1.34412e-26
ENSSSCG00000010655	402.351	-5.54664	0.497306	-11.1534	6.8936e-29	1.43865e-26
ENSSSCG00000018055	4678.68	4.66253	0.418788	11.1334	8.63091e-29	1.77751e-26
ENSSSCG00000014259	759.27	5.46624	0.491787	11.1151	1.05984e-28	2.15436e-26
ENSSSCG00000025393	800.155	8.02818	0.723072	11.1029	1.21451e-28	2.43713e-26
ENSSSCG00000010960	2498.08	10.3087	0.930817	11.0749	1.66083e-28	3.29055e-26
ENSSSCG00000002495	899.289	5.19699	0.471974	11.0112	3.37571e-28	6.60457e-26
ENSSSCG00000016459	745.659	6.54248	0.596068	10.9761	4.98203e-28	9.627e-26
ENSSSCG00000015212	1471.91	-6.70818	0.611561	-10.969	5.38946e-28	1.02873e-25
ENSSSCG00000033682	848.706	-8.19458	0.752367	-10.8917	1.26221e-27	2.38026e-25
ENSSSCG00000022383	2888.88	12.2226	1.12642	10.8509	1.97531e-27	3.68066e-25
ENSSSCG00000014860	640.135	-9.67387	0.892756	-10.836	2.32528e-27	4.2818e-25
ENSSSCG00000007373	346.814	-7.33584	0.678731	-10.8082	3.14912e-27	5.73141e-25
ENSSSCG00000038602	834.113	-7.98618	0.741181	-10.7749	4.52059e-27	8.1329e-25
ENSSSCG00000022794	325.851	-5.82611	0.541022	-10.7687	4.83745e-27	8.60407e-25
ENSSSCG00000030278	1812.74	-5.31426	0.494719	-10.742	6.46429e-27	1.13684e-24
ENSSSCG00000011056	1062.73	-4.56223	0.42576	-10.7155	8.61041e-27	1.49745e-24
ENSSSCG00000036964	1005.97	5.11775	0.4782	10.7021	9.94825e-27	1.7111e-24
ENSSSCG00000009364	2831.25	5.2318	0.489498	10.6881	1.15745e-26	1.96918e-24
ENSSSCG00000014920	1230.98	4.73728	0.443879	10.6725	1.36947e-26	2.28031e-24
ENSSSCG00000028695	766.815	-5.21297	0.488416	-10.6732	1.35867e-26	2.28031e-24
ENSSSCG00000014933	520.725	5.40432	0.508478	10.6284	2.19798e-26	3.62135e-24
ENSSSCG00000009648	2719.72	-7.86557	0.74044	-10.6228	2.33361e-26	3.77135e-24
ENSSSCG00000016258	2097.71	-9.46859	0.891355	-10.6227	2.33721e-26	3.77135e-24
ENSSSCG00000003604	1060.36	-4.52254	0.427562	-10.5775	3.78944e-26	6.05228e-24
ENSSSCG00000007199	969.941	9.84074	0.933739	10.5391	5.70579e-26	8.9307e-24
ENSSSCG00000013266	471.765	7.9624	0.755458	10.5398	5.66007e-26	8.9307e-24
ENSSSCG00000003721	413.618	6.04448	0.578219	10.4536	1.41044e-25	2.18576e-23
ENSSSCG00000032761	6128.11	3.80758	0.364469	10.4469	1.51327e-25	2.32213e-23
ENSSSCG00000029960	823.911	-5.09893	0.488719	-10.4332	1.74827e-25	2.65669e-23
ENSSSCG00000033624	838.357	-5.49806	0.527816	-10.4166	2.08221e-25	3.13372e-23
ENSSSCG00000030921	34094.1	8.65891	0.832025	10.407	2.30277e-25	3.43266e-23
ENSSSCG00000008429	2516.05	7.2591	0.700995	10.3554	3.9544e-25	5.78904e-23
ENSSSCG00000014136	15558.8	3.8978	0.376404	10.3553	3.9575e-25	5.78904e-23
ENSSSCG00000025652	3909.49	7.71059	0.744794	10.3526	4.07101e-25	5.89995e-23
ENSSSCG00000009662	1340.07	-10.1765	0.98835	-10.2964	7.31371e-25	1.05022e-22
ENSSSCG00000017934	1003.88	8.23982	0.802286	10.2704	9.57738e-25	1.36277e-22
ENSSSCG00000012585	2823.31	-6.993	0.683318	-10.2339	1.39795e-24	1.97124e-22
ENSSSCG00000038932	687.975	-6.75079	0.662246	-10.1938	2.1138e-24	2.95404e-22
ENSSSCG00000033412	739.581	6.05555	0.594418	10.1873	2.25838e-24	3.12815e-22
ENSSSCG00000036549	12047.3	-7.02902	0.690136	-10.185	2.31396e-24	3.17702e-22
ENSSSCG00000013551	1106.23	-7.42546	0.72951	-10.1787	2.46841e-24	3.35962e-22
ENSSSCG00000017888	1558.08	11.4179	1.12273	10.1698	2.70575e-24	3.6509e-22
ENSSSCG00000017793	580.397	-4.78876	0.471524	-10.1559	3.11846e-24	4.1718e-22
ENSSSCG00000000079	431.802	6.96592	0.686678	10.1444	3.51051e-24	4.65649e-22
ENSSSCG00000011441	763.972	9.7539	0.962189	10.1372	3.7777e-24	4.96879e-22
ENSSSCG00000003088	24070.6	9.244	0.913041	10.1244	4.30558e-24	5.61591e-22
ENSSSCG00000011524	2648.55	-5.04769	0.499432	-10.1069	5.15102e-24	6.66312e-22
ENSSSCG00000023328	2128.69	-8.01303	0.792981	-10.1049	5.25262e-24	6.73885e-22
ENSSSCG00000031796	1120.76	-6.01804	0.59671	-10.0854	6.41311e-24	8.16081e-22
ENSSSCG00000025160	541.916	-4.55778	0.452217	-10.0788	6.85851e-24	8.65721e-22
ENSSSCG00000034894	328.783	-5.34916	0.532438	-10.0465	9.51463e-24	1.19138e-21
ENSSSCG00000028814	522.199	6.20807	0.618444	10.0382	1.03544e-23	1.28625e-21
ENSSSCG00000009845	344.278	-7.75925	0.781036	-9.93457	2.94455e-23	3.62898e-21
ENSSSCG00000015780	1087.49	-4.71534	0.476196	-9.9021	4.0761e-23	4.98431e-21
ENSSSCG00000024396	1056.77	-5.86028	0.593836	-9.8685	5.70084e-23	6.91702e-21
ENSSSCG00000004369	1020.04	4.29685	0.435867	9.85817	6.31903e-23	7.60811e-21
ENSSSCG00000011298	1180.24	5.69358	0.578857	9.8359	7.8863e-23	9.42262e-21
ENSSSCG00000003557	1985.15	8.66675	0.883925	9.80484	1.07313e-22	1.2629e-20
ENSSSCG00000025023	301.908	6.29825	0.642343	9.80513	1.0701e-22	1.2629e-20
ENSSSCG00000034192	1729.5	-7.82667	0.799932	-9.78417	1.31674e-22	1.53803e-20
ENSSSCG00000005902	342.945	7.7109	0.79396	9.71195	2.68145e-22	3.08604e-20
ENSSSCG00000009627	480.901	6.9997	0.720684	9.71257	2.66521e-22	3.08604e-20
ENSSSCG00000016974	14491.9	-6.86662	0.707428	-9.70646	2.82999e-22	3.23321e-20
ENSSSCG00000002443	534.191	8.23665	0.859042	9.58819	8.96479e-22	1.01679e-19
ENSSSCG00000037025	427.218	4.61229	0.482227	9.56457	1.12674e-21	1.26876e-19
ENSSSCG00000015911	358.438	-7.83063	0.821322	-9.53418	1.51075e-21	1.68902e-19
ENSSSCG00000014047	400.4	5.75823	0.604237	9.52976	1.5765e-21	1.75003e-19
ENSSSCG00000024336	1001.64	7.01889	0.737568	9.51626	1.79517e-21	1.97873e-19
ENSSSCG00000002916	2783.87	-4.43955	0.466607	-9.51454	1.82521e-21	1.99207e-19
ENSSSCG00000033655	21995.2	-3.56499	0.374706	-9.51411	1.83273e-21	1.99207e-19
ENSSSCG00000023710	1284.55	-7.45044	0.783306	-9.51153	1.87882e-21	2.02809e-19
ENSSSCG00000002306	682.997	-6.53597	0.687238	-9.51049	1.89758e-21	2.03431e-19
ENSSSCG00000000216	377.93	-8.33293	0.876442	-9.50768	1.94965e-21	2.07591e-19
ENSSSCG00000000455	3473.9	4.21807	0.444783	9.48343	2.46061e-21	2.60226e-19
ENSSSCG00000024136	376.311	-8.91403	0.94063	-9.47666	2.62555e-21	2.74068e-19
ENSSSCG00000036632	411.713	7.84724	0.828063	9.47662	2.62651e-21	2.74068e-19
ENSSSCG00000009655	212.145	-7.49632	0.792643	-9.45737	3.15779e-21	3.27323e-19
ENSSSCG00000016959	699.494	5.22912	0.554712	9.42673	4.2308e-21	4.35661e-19
ENSSSCG00000014897	322.436	-8.69382	0.922426	-9.42495	4.30292e-21	4.40191e-19
ENSSSCG00000037291	676.148	-4.70254	0.499587	-9.41285	4.8286e-21	4.90761e-19
ENSSSCG00000025013	1864.37	-8.51214	0.905167	-9.40394	5.25563e-21	5.30717e-19
ENSSSCG00000033998	453.803	4.31145	0.458988	9.39338	5.81055e-21	5.82992e-19
ENSSSCG00000011014	802.075	3.86498	0.411781	9.38602	6.23108e-21	6.21203e-19
ENSSSCG00000003423	1629.17	-3.94899	0.421	-9.38004	6.59462e-21	6.51492e-19
ENSSSCG00000008985	294.687	6.35769	0.677817	9.37967	6.61814e-21	6.51492e-19
ENSSSCG00000002361	1111.15	10.8155	1.15496	9.36439	7.64875e-21	7.48238e-19
ENSSSCG00000008250	350.153	-6.89177	0.736698	-9.35495	8.3643e-21	8.08136e-19
ENSSSCG00000031703	917.038	6.63481	0.709201	9.35533	8.3338e-21	8.08136e-19
ENSSSCG00000035029	306.103	-7.80732	0.834638	-9.35414	8.42829e-21	8.09323e-19
ENSSSCG00000024517	1082.22	-5.0758	0.543991	-9.33067	1.05199e-20	1.00401e-18
ENSSSCG00000020736	483.733	-8.45389	0.906107	-9.32991	1.05966e-20	1.0052e-18
ENSSSCG00000015445	1956.18	-5.2315	0.561123	-9.32326	1.12816e-20	1.06373e-18
ENSSSCG00000038774	277.369	6.03055	0.647501	9.31357	1.23608e-20	1.15851e-18
ENSSSCG00000038405	769.916	-7.7255	0.82969	-9.3113	1.26273e-20	1.17644e-18
ENSSSCG00000024233	315.061	-8.07796	0.868544	-9.30058	1.39687e-20	1.28005e-18
ENSSSCG00000025784	338.364	-6.57276	0.706714	-9.30045	1.39847e-20	1.28005e-18
ENSSSCG00000032852	472.899	-7.00478	0.753109	-9.30115	1.38938e-20	1.28005e-18
ENSSSCG00000028274	398.292	-4.55831	0.490384	-9.2954	1.46659e-20	1.33459e-18
ENSSSCG00000015340	3809.96	3.40564	0.367093	9.27733	1.73781e-20	1.57227e-18
ENSSSCG00000006250	354.019	4.87211	0.525477	9.27178	1.8307e-20	1.64679e-18
ENSSSCG00000021873	8857.79	-8.19055	0.885061	-9.25422	2.15799e-20	1.9301e-18
ENSSSCG00000021843	376.798	-6.49794	0.70232	-9.25211	2.20107e-20	1.95745e-18
ENSSSCG00000015375	542.639	-6.87222	0.743273	-9.24589	2.33282e-20	2.0629e-18
ENSSSCG00000012561	359.654	-4.64545	0.502983	-9.23581	2.56345e-20	2.25411e-18
ENSSSCG00000015823	1156.87	5.14674	0.557317	9.23484	2.58669e-20	2.26184e-18
ENSSSCG00000007718	2018.47	14.112	1.53068	9.21941	2.98738e-20	2.59769e-18
ENSSSCG00000027882	453.402	5.31566	0.576832	9.21526	3.10533e-20	2.68534e-18
ENSSSCG00000035189	535.393	6.81091	0.740801	9.19398	3.78556e-20	3.25558e-18
ENSSSCG00000014054	477.736	-7.55967	0.824574	-9.16797	4.81994e-20	4.12249e-18
ENSSSCG00000006256	1719.5	12.5154	1.367	9.1554	5.41575e-20	4.60692e-18
ENSSSCG00000009649	2889.51	-6.31538	0.689938	-9.15354	5.5099e-20	4.66168e-18
ENSSSCG00000003045	1464.94	-7.91755	0.865129	-9.15187	5.59572e-20	4.70883e-18
ENSSSCG00000017359	732.237	-6.14682	0.671786	-9.14997	5.69503e-20	4.76677e-18
ENSSSCG00000014137	1189.98	5.82166	0.636386	9.14799	5.80011e-20	4.8289e-18
ENSSSCG00000002764	842.559	-5.6644	0.620328	-9.1313	6.76798e-20	5.60489e-18
ENSSSCG00000037104	678.425	-6.40847	0.702447	-9.12307	7.30255e-20	6.01576e-18
ENSSSCG00000039186	260.756	6.28685	0.689859	9.11325	7.99517e-20	6.55186e-18
ENSSSCG00000012619	740.045	-3.82389	0.419928	-9.10605	8.54389e-20	6.96505e-18
ENSSSCG00000039212	309.516	-9.03836	0.99459	-9.08753	1.01314e-19	8.21643e-18
ENSSSCG00000037202	238.898	-7.25662	0.799641	-9.07485	1.13834e-19	9.18414e-18
ENSSSCG00000002954	2491.66	6.71558	0.740346	9.07086	1.18083e-19	9.47813e-18
ENSSSCG00000003909	1095.31	-4.7113	0.519546	-9.06811	1.21099e-19	9.67065e-18
ENSSSCG00000006666	747.053	-9.58006	1.05764	-9.05792	1.32959e-19	1.05638e-17
ENSSSCG00000000198	331.599	6.1653	0.680835	9.05549	1.35958e-19	1.07475e-17
ENSSSCG00000001823	517.751	5.37235	0.593844	9.04674	1.47298e-19	1.15855e-17
ENSSSCG00000014310	2385.87	6.24937	0.691039	9.04344	1.51815e-19	1.1881e-17
ENSSSCG00000012292	791.775	-8.16841	0.905291	-9.02297	1.83063e-19	1.42553e-17
ENSSSCG00000006635	427.36	-4.06258	0.450349	-9.02095	1.86465e-19	1.44483e-17
ENSSSCG00000005063	1534.07	12.3188	1.37369	8.96763	3.02968e-19	2.33599e-17
ENSSSCG00000015290	578.242	3.95857	0.442045	8.95515	3.39285e-19	2.60318e-17
ENSSSCG00000004022	1330.98	-3.58347	0.400357	-8.95068	3.53299e-19	2.69748e-17
ENSSSCG00000002012	165.537	-6.90775	0.772234	-8.94515	3.71449e-19	2.82229e-17
ENSSSCG00000016151	5207.32	-5.62317	0.628728	-8.94372	3.7627e-19	2.84511e-17
ENSSSCG00000001964	179.792	-7.25216	0.811757	-8.9339	4.11245e-19	3.09462e-17
ENSSSCG00000000021	227.102	6.51234	0.729143	8.9315	4.20256e-19	3.14729e-17
ENSSSCG00000017046	783.376	-7.32287	0.820047	-8.92982	4.267e-19	3.18034e-17
ENSSSCG00000002276	2102.75	5.49228	0.615267	8.92666	4.39078e-19	3.25709e-17
ENSSSCG00000001411	255.212	6.42858	0.721274	8.91282	4.97529e-19	3.67327e-17
ENSSSCG00000034360	3286.43	-3.75572	0.4215	-8.91037	5.08617e-19	3.7375e-17
ENSSSCG00000017379	561.077	6.85112	0.769226	8.9065	5.26675e-19	3.85211e-17
ENSSSCG00000016204	289.733	4.70517	0.528905	8.89607	5.78597e-19	4.21219e-17
ENSSSCG00000038732	630.119	-7.75324	0.871909	-8.89226	5.98786e-19	4.33898e-17
ENSSSCG00000010840	158.459	-5.7291	0.645478	-8.87575	6.9462e-19	5.01023e-17
ENSSSCG00000000040	2408.47	-5.7113	0.644056	-8.8677	7.46701e-19	5.36118e-17
ENSSSCG00000004630	1081.62	-3.68089	0.416194	-8.84416	9.22225e-19	6.59117e-17
ENSSSCG00000031905	333.686	6.10839	0.69095	8.84057	9.52323e-19	6.77534e-17
ENSSSCG00000002274	205.061	-4.93901	0.558808	-8.83847	9.70404e-19	6.87274e-17
ENSSSCG00000006169	577.722	-3.6347	0.411849	-8.82533	1.09136e-18	7.69455e-17
ENSSSCG00000011384	756.871	-7.42417	0.841578	-8.82173	1.1271e-18	7.91091e-17
ENSSSCG00000035421	830.323	-6.737	0.763822	-8.82012	1.14338e-18	7.9894e-17
ENSSSCG00000007114	1191.64	13.3517	1.51673	8.80295	1.33272e-18	9.27097e-17
ENSSSCG00000025532	866.508	-7.23583	0.825456	-8.76585	1.85368e-18	1.2838e-16
ENSSSCG00000015612	269.177	6.44602	0.735407	8.76524	1.86386e-18	1.28516e-16
ENSSSCG00000024109	291.156	4.48785	0.512278	8.76059	1.94238e-18	1.33343e-16
ENSSSCG00000002366	4130.74	3.89236	0.446431	8.71882	2.81105e-18	1.92133e-16
ENSSSCG00000003684	497.736	-4.25111	0.488537	-8.70171	3.26906e-18	2.22467e-16
ENSSSCG00000002815	2030.79	-4.89809	0.562951	-8.70075	3.29712e-18	2.23405e-16
ENSSSCG00000017540	350.546	-5.08553	0.584751	-8.69692	3.41018e-18	2.3007e-16
ENSSSCG00000027565	496.585	4.04551	0.466913	8.66438	4.53978e-18	3.04964e-16
ENSSSCG00000002267	1875.44	-4.27727	0.493805	-8.66186	4.64128e-18	3.1045e-16
ENSSSCG00000013343	273.393	-7.11292	0.821521	-8.65824	4.79124e-18	3.19117e-16
ENSSSCG00000004861	1003.83	-4.50988	0.521377	-8.64993	5.15291e-18	3.41751e-16
ENSSSCG00000022096	286.758	-8.49468	0.98246	-8.64634	5.31797e-18	3.51211e-16
ENSSSCG00000006173	456.766	-6.8469	0.792322	-8.64156	5.54489e-18	3.64658e-16
ENSSSCG00000004962	435.101	-5.45011	0.631241	-8.63397	5.92563e-18	3.88067e-16
ENSSSCG00000023028	467.886	-4.83629	0.561642	-8.61099	7.24314e-18	4.72373e-16
ENSSSCG00000031244	1308.14	-6.47056	0.751744	-8.6074	7.47342e-18	4.85369e-16
ENSSSCG00000004694	226.611	-4.85675	0.564323	-8.60632	7.54422e-18	4.87942e-16
ENSSSCG00000001483	291.051	7.17637	0.833907	8.60572	7.58412e-18	4.88505e-16
ENSSSCG00000016295	1053.86	6.28081	0.729931	8.60466	7.65402e-18	4.90986e-16
ENSSSCG00000030358	322.268	-4.38874	0.510153	-8.60279	7.7799e-18	4.97024e-16
ENSSSCG00000029234	206.344	-7.43095	0.864672	-8.59395	8.40311e-18	5.34657e-16
ENSSSCG00000003092	218.69	6.20261	0.722298	8.58733	8.90144e-18	5.6407e-16
ENSSSCG00000013311	707.679	-4.83235	0.563446	-8.57642	9.78685e-18	6.17676e-16
ENSSSCG00000014157	1073.75	-5.33503	0.623264	-8.55982	1.13041e-17	7.10568e-16
ENSSSCG00000040348	169.534	-5.13869	0.601801	-8.53885	1.35565e-17	8.48744e-16
ENSSSCG00000001834	1998.2	4.18043	0.489794	8.53509	1.40051e-17	8.73339e-16
ENSSSCG00000004094	249.48	-6.49528	0.764276	-8.49861	1.91873e-17	1.19174e-15
ENSSSCG00000035493	2011.31	-3.5246	0.414788	-8.49734	1.93979e-17	1.20007e-15
ENSSSCG00000039224	721.083	-4.66687	0.550023	-8.48486	2.15982e-17	1.33093e-15
ENSSSCG00000029968	153.027	-5.40442	0.638067	-8.46999	2.45424e-17	1.50642e-15
ENSSSCG00000005426	352.776	-3.96445	0.470082	-8.43354	3.35356e-17	2.05039e-15
ENSSSCG00000039986	216.057	-5.90201	0.70202	-8.40718	4.19975e-17	2.55776e-15
ENSSSCG00000040288	2844.7	-4.42142	0.526185	-8.40279	4.35995e-17	2.64504e-15
ENSSSCG00000017538	360.968	-5.31144	0.633932	-8.37856	5.35799e-17	3.23796e-15
ENSSSCG00000016733	554.035	-8.26772	0.986856	-8.37784	5.39092e-17	3.24533e-15
ENSSSCG00000034500	845.836	4.64928	0.555001	8.37706	5.42658e-17	3.25428e-15
ENSSSCG00000024223	806.714	12.7889	1.52886	8.36495	6.01392e-17	3.57908e-15
ENSSSCG00000039169	818.79	12.8104	1.53138	8.36527	5.99795e-17	3.57908e-15
ENSSSCG00000002423	272.95	-7.14557	0.855659	-8.35095	6.77148e-17	4.01467e-15
ENSSSCG00000004101	523.486	-12.8273	1.53828	-8.33874	7.50854e-17	4.43486e-15
ENSSSCG00000002279	312.938	8.52747	1.02473	8.32169	8.67156e-17	5.10253e-15
ENSSSCG00000015045	5650.61	-4.40734	0.531255	-8.29609	1.07591e-16	6.30453e-15
ENSSSCG00000016672	782.843	-4.58273	0.552422	-8.2957	1.07949e-16	6.30453e-15
ENSSSCG00000011689	3708.22	3.17966	0.383584	8.28933	1.13893e-16	6.62695e-15
ENSSSCG00000035924	173.177	-5.45127	0.658444	-8.27901	1.24203e-16	7.20011e-15
ENSSSCG00000024892	2989.85	-5.19652	0.627854	-8.27664	1.267e-16	7.31776e-15
ENSSSCG00000025500	199.964	5.50883	0.666153	8.26962	1.34383e-16	7.73297e-15
ENSSSCG00000008118	853.73	11.507	1.39189	8.26722	1.37113e-16	7.86115e-15
ENSSSCG00000000275	321.169	-3.84617	0.465268	-8.26658	1.37862e-16	7.87524e-15
ENSSSCG00000017508	138.942	-5.18629	0.627848	-8.26042	1.45163e-16	8.26217e-15
ENSSSCG00000006582	1307.39	5.71694	0.69288	8.25097	1.5711e-16	8.90972e-15
ENSSSCG00000037832	1113.8	4.25727	0.516437	8.24354	1.67193e-16	9.4473e-15
ENSSSCG00000011489	535.505	-5.82239	0.706351	-8.24292	1.68059e-16	9.46211e-15
ENSSSCG00000016448	221.933	-4.27612	0.520007	-8.22319	1.98155e-16	1.11165e-14
ENSSSCG00000030511	648.025	3.59273	0.436926	8.22276	1.98876e-16	1.11172e-14
ENSSSCG00000039261	209.236	-7.02821	0.855409	-8.2162	2.10059e-16	1.17005e-14
ENSSSCG00000004205	940.347	3.63799	0.44302	8.21181	2.17884e-16	1.20082e-14
ENSSSCG00000022569	407.599	-6.63672	0.808167	-8.21207	2.17413e-16	1.20082e-14
ENSSSCG00000025214	229.085	-6.05992	0.737936	-8.21199	2.17556e-16	1.20082e-14
ENSSSCG00000011360	1051.14	-4.07813	0.49703	-8.205	2.30597e-16	1.26642e-14
ENSSSCG00000013320	416.105	-8.76224	1.06863	-8.19952	2.41358e-16	1.32088e-14
ENSSSCG00000035458	256.199	-5.7029	0.695948	-8.19443	2.5178e-16	1.37312e-14
ENSSSCG00000035249	276.033	-4.69836	0.573482	-8.19269	2.55443e-16	1.38826e-14
ENSSSCG00000035928	446.376	5.05767	0.617544	8.18997	2.61285e-16	1.4151e-14
ENSSSCG00000011813	2284.71	6.97962	0.853316	8.17941	2.85243e-16	1.53952e-14
ENSSSCG00000027557	669.774	3.3844	0.414204	8.17086	3.06202e-16	1.64697e-14
ENSSSCG00000024685	712.322	-10.8462	1.32981	-8.15625	3.45591e-16	1.85246e-14
ENSSSCG00000012265	140.938	-5.56821	0.682745	-8.15562	3.47379e-16	1.85569e-14
ENSSSCG00000029281	563.39	-9.89593	1.21349	-8.15493	3.49373e-16	1.85999e-14
ENSSSCG00000037646	365.509	-3.95331	0.484935	-8.15226	3.57194e-16	1.89518e-14
ENSSSCG00000033919	4370.83	-6.73839	0.826846	-8.14951	3.65398e-16	1.93216e-14
ENSSSCG00000038966	746.76	11.2765	1.38415	8.14694	3.73253e-16	1.96706e-14
ENSSSCG00000000162	171.414	-6.78536	0.834222	-8.13376	4.16185e-16	2.18595e-14
ENSSSCG00000004948	566.776	5.07517	0.624192	8.13079	4.26496e-16	2.23262e-14
ENSSSCG00000036461	158.806	-4.76103	0.58589	-8.12615	4.43145e-16	2.31203e-14
ENSSSCG00000026407	185.272	6.67818	0.823643	8.10809	5.14197e-16	2.67383e-14
ENSSSCG00000009222	2566.54	-11.6782	1.44494	-8.08212	6.36504e-16	3.28797e-14
ENSSSCG00000009748	318.666	-5.33403	0.65995	-8.08248	6.34621e-16	3.28797e-14
ENSSSCG00000016979	2611	-13.6977	1.69787	-8.06758	7.17026e-16	3.69174e-14
ENSSSCG00000036516	285.557	-5.94623	0.737858	-8.05877	7.70647e-16	3.95481e-14
ENSSSCG00000011025	690.632	-6.31558	0.784206	-8.05347	8.04813e-16	4.11665e-14
ENSSSCG00000006060	629.202	11.0654	1.3757	8.0435	8.73047e-16	4.45112e-14
ENSSSCG00000011033	17100.4	-3.1549	0.392763	-8.03259	9.54355e-16	4.84986e-14
ENSSSCG00000001905	567.404	3.43202	0.427934	8.01998	1.0576e-15	5.35711e-14
ENSSSCG00000002032	11719.8	6.47529	0.80896	8.00447	1.19983e-15	6.05798e-14
ENSSSCG00000036314	982.759	8.08228	1.01011	8.00142	1.22995e-15	6.19009e-14
ENSSSCG00000036996	232.944	5.58429	0.700369	7.97336	1.54416e-15	7.74652e-14
ENSSSCG00000007062	379.12	-12.3613	1.55097	-7.97009	1.58553e-15	7.92865e-14
ENSSSCG00000028536	2103.78	3.9192	0.491941	7.96681	1.62821e-15	8.11616e-14
ENSSSCG00000011125	670.905	8.42351	1.05896	7.95449	1.79865e-15	8.93728e-14
ENSSSCG00000038192	974.563	-3.48723	0.438708	-7.94887	1.88218e-15	9.32275e-14
ENSSSCG00000020657	3675.19	5.13796	0.646483	7.94755	1.9023e-15	9.39266e-14
ENSSSCG00000013503	173.09	-7.80191	0.98184	-7.94622	1.92296e-15	9.46484e-14
ENSSSCG00000037527	249.328	-8.7437	1.10145	-7.93837	2.04857e-15	1.00515e-13
ENSSSCG00000008742	1128.94	-6.43093	0.81129	-7.92679	2.24886e-15	1.09997e-13
ENSSSCG00000001393	217.428	7.51809	0.949072	7.92151	2.34635e-15	1.14408e-13
ENSSSCG00000007338	1066.22	-13.8539	1.74909	-7.92061	2.36341e-15	1.14883e-13
ENSSSCG00000040083	231.304	-3.9244	0.495532	-7.91957	2.38336e-15	1.15493e-13
ENSSSCG00000005250	658.408	-7.89381	0.997184	-7.9161	2.45079e-15	1.18394e-13
ENSSSCG00000025306	1215.87	-4.24761	0.537331	-7.90501	2.67904e-15	1.29022e-13
ENSSSCG00000006811	942.596	-8.23426	1.04409	-7.88653	3.10694e-15	1.49171e-13
ENSSSCG00000039135	1253.16	-3.07694	0.391112	-7.86715	3.62805e-15	1.73658e-13
ENSSSCG00000007909	1564.01	-3.10914	0.395597	-7.85937	3.86078e-15	1.84235e-13
ENSSSCG00000040401	1327.77	-12.732	1.62016	-7.85852	3.88691e-15	1.84918e-13
ENSSSCG00000027302	177.353	5.605	0.71359	7.85464	4.0091e-15	1.90153e-13
ENSSSCG00000002786	210.265	5.60518	0.713695	7.85374	4.038e-15	1.90945e-13
ENSSSCG00000035454	1098.76	3.05654	0.389277	7.85185	4.09944e-15	1.93266e-13
ENSSSCG00000001723	147.003	5.55616	0.707706	7.85094	4.12926e-15	1.94006e-13
ENSSSCG00000035186	412.854	-12.484	1.59019	-7.85062	4.13991e-15	1.94006e-13
ENSSSCG00000017495	181.583	5.38523	0.687968	7.82774	4.96733e-15	2.32086e-13
ENSSSCG00000036438	3239.11	4.25778	0.544149	7.82466	5.09036e-15	2.37126e-13
ENSSSCG00000002314	790.515	-5.50949	0.704472	-7.82073	5.25179e-15	2.4392e-13
ENSSSCG00000038745	381.559	4.74782	0.607295	7.81798	5.36769e-15	2.48566e-13
ENSSSCG00000026180	752.416	-6.40705	0.819885	-7.81458	5.5148e-15	2.54625e-13
ENSSSCG00000009869	309.758	-12.0724	1.54515	-7.81307	5.58095e-15	2.56921e-13
ENSSSCG00000009457	770.093	-3.88188	0.498538	-7.78653	6.88721e-15	3.16125e-13
ENSSSCG00000007501	840.045	3.54984	0.456233	7.78076	7.20911e-15	3.28971e-13
ENSSSCG00000022031	172.183	-6.78137	0.871534	-7.78096	7.19782e-15	3.28971e-13
ENSSSCG00000008796	243.112	4.93808	0.634947	7.77716	7.41714e-15	3.3748e-13
ENSSSCG00000025879	199.053	-8.98811	1.15654	-7.77153	7.75427e-15	3.51796e-13
ENSSSCG00000011020	399.982	3.67114	0.472488	7.76981	7.86017e-15	3.5557e-13
ENSSSCG00000026985	1100.48	-6.1563	0.792634	-7.76688	8.04419e-15	3.62846e-13
ENSSSCG00000000433	273.649	-7.8907	1.01601	-7.76634	8.07853e-15	3.63348e-13
ENSSSCG00000014378	212.941	-6.3691	0.821012	-7.75762	8.65375e-15	3.88105e-13
ENSSSCG00000015513	3252.91	-5.97588	0.775096	-7.70986	1.2596e-14	5.63294e-13
ENSSSCG00000029334	427.107	-8.73032	1.13252	-7.70874	1.2707e-14	5.66637e-13
ENSSSCG00000039677	771.924	-3.95714	0.513414	-7.70751	1.28296e-14	5.70479e-13
ENSSSCG00000000760	265.275	5.14454	0.66829	7.69807	1.38139e-14	6.12506e-13
ENSSSCG00000027745	125.032	-5.47624	0.712409	-7.68694	1.50696e-14	6.66298e-13
ENSSSCG00000010493	781.696	4.36979	0.569607	7.67158	1.6989e-14	7.49049e-13
ENSSSCG00000001775	233.443	-4.5015	0.587113	-7.66719	1.75811e-14	7.72978e-13
ENSSSCG00000036801	209.344	7.25649	0.946533	7.66639	1.7691e-14	7.75628e-13
ENSSSCG00000039931	172.742	-7.21488	0.942426	-7.65564	1.92351e-14	8.40973e-13
ENSSSCG00000020717	183.381	4.73801	0.619033	7.65389	1.94994e-14	8.5015e-13
ENSSSCG00000005207	1769.53	3.11885	0.407889	7.64632	2.06814e-14	8.99182e-13
ENSSSCG00000009543	331.832	-5.86376	0.767598	-7.6391	2.18745e-14	9.48422e-13
ENSSSCG00000021259	470.131	12.0098	1.57374	7.6314	2.32213e-14	1.00403e-12
ENSSSCG00000031221	288.263	-11.9695	1.56879	-7.62973	2.35237e-14	1.01431e-12
ENSSSCG00000016196	442.412	10.5578	1.38468	7.62471	2.44584e-14	1.05171e-12
ENSSSCG00000007061	265.871	-4.62846	0.607667	-7.61677	2.60096e-14	1.11535e-12
ENSSSCG00000011806	1096.74	-3.29201	0.433531	-7.59347	3.11444e-14	1.33184e-12
ENSSSCG00000033425	161.422	-7.07004	0.931111	-7.59312	3.12282e-14	1.33184e-12
ENSSSCG00000005627	258.797	-5.18074	0.682417	-7.59174	3.15628e-14	1.34245e-12
ENSSSCG00000012234	580.698	4.40381	0.580134	7.59101	3.17419e-14	1.34641e-12
ENSSSCG00000013576	398.88	3.40918	0.449826	7.57889	3.48535e-14	1.4744e-12
ENSSSCG00000001989	393.617	11.7536	1.551	7.57804	3.5081e-14	1.48002e-12
ENSSSCG00000009111	1823.9	7.87108	1.03944	7.57241	3.66365e-14	1.54149e-12
ENSSSCG00000033001	865.776	3.94943	0.521657	7.57093	3.70565e-14	1.55498e-12
ENSSSCG00000024061	304.777	7.92177	1.04775	7.56075	4.00741e-14	1.67711e-12
ENSSSCG00000008991	3042.66	3.08535	0.40812	7.5599	4.03367e-14	1.6836e-12
ENSSSCG00000029567	518.918	-7.00058	0.926622	-7.55496	4.19004e-14	1.74421e-12
ENSSSCG00000002490	278.946	8.91909	1.18161	7.54827	4.41061e-14	1.83117e-12
ENSSSCG00000004663	1443.41	-5.03818	0.668379	-7.53792	4.77533e-14	1.97734e-12
ENSSSCG00000038420	1362	5.01477	0.665382	7.53668	4.82088e-14	1.99093e-12
ENSSSCG00000035444	344.094	11.5596	1.53489	7.53121	5.02713e-14	2.07065e-12
ENSSSCG00000024800	3747.83	5.27229	0.70053	7.52614	5.22618e-14	2.14699e-12
ENSSSCG00000013296	321.068	-8.34483	1.10909	-7.524	5.31236e-14	2.17668e-12
ENSSSCG00000013505	219.338	-4.87539	0.648037	-7.52331	5.34051e-14	2.1825e-12
ENSSSCG00000040184	886.179	5.89068	0.783281	7.52052	5.45573e-14	2.22378e-12
ENSSSCG00000029458	409.098	-4.48561	0.596953	-7.51417	5.72731e-14	2.32841e-12
ENSSSCG00000005481	324.98	-3.60504	0.479867	-7.51259	5.7968e-14	2.35056e-12
ENSSSCG00000001807	526.464	-6.84324	0.91237	-7.50051	6.35708e-14	2.57108e-12
ENSSSCG00000015726	173.34	-6.18845	0.82526	-7.49879	6.4411e-14	2.59835e-12
ENSSSCG00000007602	754.631	5.77701	0.77127	7.49026	6.87393e-14	2.76583e-12
ENSSSCG00000022417	846.517	5.43564	0.725907	7.48806	6.99013e-14	2.80537e-12
ENSSSCG00000006266	221.05	-11.5845	1.54742	-7.48634	7.08233e-14	2.8351e-12
ENSSSCG00000009609	447.374	10.5298	1.40821	7.47746	7.57729e-14	3.0255e-12
ENSSSCG00000008134	183.276	6.20173	0.830085	7.4712	7.94656e-14	3.16487e-12
ENSSSCG00000022919	5104.9	-4.14868	0.555432	-7.46929	8.06312e-14	3.20314e-12
ENSSSCG00000036155	1556.09	-3.51633	0.471212	-7.46232	8.50148e-14	3.36874e-12
ENSSSCG00000038958	611.095	-5.34079	0.715815	-7.46113	8.57816e-14	3.39054e-12
ENSSSCG00000000896	183.099	-5.49155	0.736718	-7.45407	9.05038e-14	3.56818e-12
ENSSSCG00000006230	220.738	-11.5839	1.55611	-7.44417	9.75575e-14	3.83661e-12
ENSSSCG00000027465	488.982	-4.05635	0.545109	-7.44135	9.96653e-14	3.90968e-12
ENSSSCG00000009370	375.339	3.78118	0.508459	7.43656	1.03341e-13	4.03365e-12
ENSSSCG00000032562	436.265	4.89623	0.658399	7.43656	1.03341e-13	4.03365e-12
ENSSSCG00000017328	271.165	8.04509	1.08209	7.43478	1.0474e-13	4.0781e-12
ENSSSCG00000031874	177.772	-5.97029	0.80412	-7.42463	1.13098e-13	4.39258e-12
ENSSSCG00000016443	169.435	-6.71564	0.904612	-7.42378	1.13827e-13	4.40994e-12
ENSSSCG00000008254	203.152	-8.44891	1.13875	-7.41947	1.17594e-13	4.54463e-12
ENSSSCG00000035524	169.634	5.83497	0.787407	7.41036	1.25955e-13	4.85579e-12
ENSSSCG00000008572	502.122	-3.47912	0.469681	-7.40742	1.28778e-13	4.95241e-12
ENSSSCG00000014117	376.232	10.2849	1.39029	7.3977	1.38564e-13	5.31569e-12
ENSSSCG00000034993	8465.17	-3.26887	0.442088	-7.39415	1.42311e-13	5.44608e-12
ENSSSCG00000016260	195.938	-4.03654	0.546189	-7.39038	1.46414e-13	5.58946e-12
ENSSSCG00000031190	271.459	-11.8833	1.60953	-7.38309	1.54661e-13	5.88991e-12
ENSSSCG00000009228	210.912	-3.70529	0.502506	-7.37362	1.66055e-13	6.30847e-12
ENSSSCG00000022693	307.411	-12.0579	1.6367	-7.36723	1.7421e-13	6.60225e-12
ENSSSCG00000035554	158.822	-8.66031	1.17683	-7.35899	1.85308e-13	7.00589e-12
ENSSSCG00000004956	135.417	-7.41169	1.0076	-7.3558	1.89787e-13	7.15796e-12
ENSSSCG00000015766	158.932	-8.66107	1.17979	-7.34118	2.11717e-13	7.96024e-12
ENSSSCG00000029715	2513.03	-4.02367	0.548113	-7.34095	2.12076e-13	7.96024e-12
ENSSSCG00000037190	778.708	-7.09182	0.966396	-7.33843	2.16121e-13	8.09264e-12
ENSSSCG00000013734	334.576	3.64944	0.497687	7.33281	2.25374e-13	8.41898e-12
ENSSSCG00000026789	140.477	-6.91477	0.94365	-7.32769	2.34155e-13	8.72617e-12
ENSSSCG00000034989	469.554	-12.6699	1.72967	-7.32506	2.38788e-13	8.87768e-12
ENSSSCG00000024697	362.329	10.2709	1.40269	7.32229	2.43778e-13	9.04175e-12
ENSSSCG00000013246	336.11	-4.0503	0.55375	-7.31431	2.58712e-13	9.57294e-12
ENSSSCG00000023243	321.64	-7.21491	0.986666	-7.31241	2.62394e-13	9.68629e-12
ENSSSCG00000032488	695.693	-3.3914	0.463981	-7.30934	2.68451e-13	9.88657e-12
ENSSSCG00000026754	542.2	-4.76245	0.65245	-7.29933	2.89208e-13	1.0626e-11
ENSSSCG00000001068	243.88	-4.48867	0.615084	-7.29765	2.92838e-13	1.07267e-11
ENSSSCG00000017692	2891.49	3.90539	0.535174	7.29743	2.93319e-13	1.07267e-11
ENSSSCG00000040836	1181.79	-4.87237	0.669406	-7.27865	3.37188e-13	1.23022e-11
ENSSSCG00000009229	557.204	5.03459	0.693444	7.26027	3.86307e-13	1.40616e-11
ENSSSCG00000004705	1539.86	-3.73814	0.515411	-7.25274	4.08415e-13	1.48318e-11
ENSSSCG00000017025	259.362	-11.8124	1.6297	-7.2482	4.22351e-13	1.53024e-11
ENSSSCG00000030197	1431.14	3.64326	0.502938	7.24395	4.358e-13	1.57532e-11
ENSSSCG00000010639	355.568	10.2446	1.41452	7.24241	4.40778e-13	1.58964e-11
ENSSSCG00000032327	105.389	-7.05543	0.975679	-7.23131	4.78373e-13	1.71988e-11
ENSSSCG00000037132	111.769	-7.15312	0.989215	-7.2311	4.79087e-13	1.71988e-11
ENSSSCG00000017730	419.908	-5.20776	0.720235	-7.23064	4.8072e-13	1.72179e-11
ENSSSCG00000030565	322.663	-5.20118	0.719922	-7.22465	5.02411e-13	1.79537e-11
ENSSSCG00000031398	118.989	5.36765	0.743308	7.2213	5.1491e-13	1.83585e-11
ENSSSCG00000001849	183.36	5.78176	0.800981	7.21834	5.26243e-13	1.87199e-11
ENSSSCG00000020701	221.64	-4.04202	0.560469	-7.21185	5.5195e-13	1.95455e-11
ENSSSCG00000038825	197.299	4.0674	0.564442	7.20605	5.75994e-13	2.03509e-11
ENSSSCG00000005393	307.324	-5.65048	0.784312	-7.20438	5.83066e-13	2.05082e-11
ENSSSCG00000030026	151.47	-4.09731	0.568709	-7.20458	5.82247e-13	2.05082e-11
ENSSSCG00000031519	341.216	-7.1946	0.998711	-7.20389	5.8519e-13	2.05368e-11
ENSSSCG00000008240	234.486	-6.31387	0.876778	-7.20122	5.96758e-13	2.08959e-11
ENSSSCG00000040160	419.545	-12.5073	1.73701	-7.20048	6.0002e-13	2.09632e-11
ENSSSCG00000007523	588.446	-3.12053	0.433406	-7.2	6.02115e-13	2.09895e-11
ENSSSCG00000038187	946.63	3.26688	0.454205	7.19253	6.36016e-13	2.21221e-11
ENSSSCG00000037079	688.078	-11.7833	1.63905	-7.18909	6.52265e-13	2.26369e-11
ENSSSCG00000003463	175.422	7.10135	0.988654	7.18285	6.82735e-13	2.36419e-11
ENSSSCG00000002818	192.323	4.37507	0.609228	7.18133	6.90362e-13	2.38533e-11
ENSSSCG00000033307	918.146	-5.59553	0.779565	-7.17776	7.08631e-13	2.44306e-11
ENSSSCG00000005106	147.909	-7.97402	1.11352	-7.16112	8.00228e-13	2.75279e-11
ENSSSCG00000000730	158.672	-6.66301	0.931165	-7.15556	8.33306e-13	2.86029e-11
ENSSSCG00000003374	226.571	8.48672	1.18718	7.14864	8.76449e-13	3.00179e-11
ENSSSCG00000004452	252.086	5.41118	0.757025	7.14795	8.8084e-13	3.01024e-11
ENSSSCG00000006530	1142.82	4.75519	0.665397	7.14639	8.90923e-13	3.03807e-11
ENSSSCG00000004346	370.662	-6.49852	0.909533	-7.1449	9.00597e-13	3.06438e-11
ENSSSCG00000021899	149.127	-4.3926	0.615113	-7.14114	9.25625e-13	3.14271e-11
ENSSSCG00000037642	1370.87	4.78445	0.67051	7.13553	9.64115e-13	3.26631e-11
ENSSSCG00000037193	149.441	-8.56088	1.19985	-7.13495	9.68229e-13	3.27316e-11
ENSSSCG00000029468	347.983	-10.794	1.51331	-7.13274	9.83901e-13	3.31897e-11
ENSSSCG00000009929	143.36	6.51575	0.914756	7.12294	1.05649e-12	3.55618e-11
ENSSSCG00000011695	95.502	-6.60936	0.92802	-7.12201	1.06366e-12	3.57262e-11
ENSSSCG00000007336	8677.96	-3.36463	0.47319	-7.11053	1.15601e-12	3.87448e-11
ENSSSCG00000000241	252.096	11.1109	1.5628	7.10966	1.16331e-12	3.89062e-11
ENSSSCG00000004453	422.452	-7.27163	1.02378	-7.10272	1.22322e-12	4.08225e-11
ENSSSCG00000024802	144.01	5.3754	0.75764	7.09492	1.29425e-12	4.31013e-11
ENSSSCG00000035176	384.758	-3.69027	0.5217	-7.07355	1.51019e-12	5.01857e-11
ENSSSCG00000001052	629.542	-4.7035	0.667484	-7.04661	1.83324e-12	6.07921e-11
ENSSSCG00000030561	465.406	-6.2342	0.884948	-7.0447	1.85858e-12	6.1502e-11
ENSSSCG00000000601	162.992	-8.11541	1.15204	-7.04441	1.86252e-12	6.15026e-11
ENSSSCG00000027124	211.586	6.60158	0.938316	7.03556	1.98458e-12	6.53952e-11
ENSSSCG00000037705	173.148	-11.229	1.5962	-7.03486	1.99464e-12	6.55883e-11
ENSSSCG00000014379	167.286	-6.7411	0.958939	-7.02975	2.0691e-12	6.78941e-11
ENSSSCG00000037485	1320.11	-5.15063	0.732746	-7.02921	2.07701e-12	6.80114e-11
ENSSSCG00000016780	1356.52	-4.49971	0.640296	-7.02755	2.10196e-12	6.86844e-11
ENSSSCG00000009873	176.43	-8.8246	1.25649	-7.02319	2.16854e-12	7.05653e-11
ENSSSCG00000016314	507.189	4.44047	0.632517	7.02032	2.21368e-12	7.18847e-11
ENSSSCG00000027621	208.716	-4.45964	0.635796	-7.01427	2.31154e-12	7.49071e-11
ENSSSCG00000031329	373.168	-6.34034	0.904349	-7.01094	2.36717e-12	7.65515e-11
ENSSSCG00000025085	227.607	-9.19584	1.3117	-7.01063	2.37249e-12	7.65655e-11
ENSSSCG00000027361	246.299	6.23263	0.889346	7.00811	2.41563e-12	7.77973e-11
ENSSSCG00000031858	92.575	-6.54954	0.93612	-6.99648	2.62473e-12	8.43578e-11
ENSSSCG00000004421	1327.02	-3.51711	0.502733	-6.99598	2.63414e-12	8.44868e-11
ENSSSCG00000015202	1581.49	-7.90454	1.13101	-6.98889	2.77065e-12	8.86834e-11
ENSSSCG00000000206	457.274	-9.6129	1.37576	-6.98733	2.80165e-12	8.94927e-11
ENSSSCG00000006163	2630.22	-3.46582	0.4966	-6.9791	2.97087e-12	9.47048e-11
ENSSSCG00000034708	416.829	6.59149	0.945127	6.97418	3.07655e-12	9.78742e-11
ENSSSCG00000038971	266.62	-11.8524	1.70046	-6.97007	3.16774e-12	1.00571e-10
ENSSSCG00000016716	142.21	-6.5141	0.934684	-6.96931	3.18504e-12	1.00915e-10
ENSSSCG00000035020	137.338	-4.13569	0.595058	-6.95007	3.65112e-12	1.15449e-10
ENSSSCG00000003472	455.694	3.02467	0.435238	6.94946	3.66695e-12	1.15716e-10
ENSSSCG00000031746	1699.64	-3.37039	0.485388	-6.94371	3.81935e-12	1.20283e-10
ENSSSCG00000016064	155.179	-5.29337	0.762636	-6.94088	3.89659e-12	1.22469e-10
ENSSSCG00000013886	251.571	9.70101	1.39802	6.9391	3.94607e-12	1.23775e-10
ENSSSCG00000025243	203.719	-9.03487	1.3022	-6.93816	3.97232e-12	1.24349e-10
ENSSSCG00000005506	648.275	-3.72315	0.53671	-6.93698	4.0056e-12	1.25141e-10
ENSSSCG00000024299	1593.56	-7.3193	1.05633	-6.92898	4.23876e-12	1.32162e-10
ENSSSCG00000008820	257.111	4.32394	0.624069	6.92863	4.24946e-12	1.32232e-10
ENSSSCG00000037318	324.584	4.61087	0.666429	6.91877	4.5559e-12	1.41486e-10
ENSSSCG00000000940	402.101	-12.4461	1.79995	-6.9147	4.68856e-12	1.45317e-10
ENSSSCG00000026893	177.545	4.68919	0.678303	6.91312	4.74099e-12	1.46652e-10
ENSSSCG00000000131	183.394	-7.07797	1.02402	-6.91192	4.78129e-12	1.47607e-10
ENSSSCG00000035445	580.422	-7.77372	1.12581	-6.90503	5.01929e-12	1.54649e-10
ENSSSCG00000014004	702.466	7.87117	1.14095	6.89881	5.24396e-12	1.61254e-10
ENSSSCG00000013024	504.808	-6.29463	0.912917	-6.89508	5.38344e-12	1.64896e-10
ENSSSCG00000039028	122.156	-8.29406	1.2038	-6.88991	5.58266e-12	1.70664e-10
ENSSSCG00000007106	155.789	-11.0831	1.60878	-6.88911	5.61419e-12	1.7096e-10
ENSSSCG00000025334	105.447	-5.2128	0.756656	-6.88926	5.60841e-12	1.7096e-10
ENSSSCG00000010800	317.56	-12.1051	1.7583	-6.88457	5.7964e-12	1.76133e-10
ENSSSCG00000026146	130.525	5.14421	0.747236	6.88432	5.80659e-12	1.76133e-10
ENSSSCG00000021027	199.997	-4.75745	0.691705	-6.87786	6.07601e-12	1.82888e-10
ENSSSCG00000032423	574.277	-5.60495	0.8149	-6.87809	6.06602e-12	1.82888e-10
ENSSSCG00000034557	131.428	-10.8334	1.57506	-6.87811	6.06514e-12	1.82888e-10
ENSSSCG00000033929	109.915	-6.30722	0.917215	-6.87649	6.1346e-12	1.84297e-10
ENSSSCG00000006840	570.796	-4.14523	0.603	-6.87434	6.22761e-12	1.86733e-10
ENSSSCG00000015253	270.738	-8.8161	1.28339	-6.86939	6.44781e-12	1.92966e-10
ENSSSCG00000010046	480.175	-3.95736	0.576285	-6.86702	6.55555e-12	1.95816e-10
ENSSSCG00000021624	340.353	5.02717	0.732174	6.86608	6.59879e-12	1.96732e-10
ENSSSCG00000005620	310.77	-4.70972	0.685989	-6.86558	6.62203e-12	1.97049e-10
ENSSSCG00000005617	1668.74	-5.12234	0.746441	-6.86235	6.77367e-12	2.01179e-10
ENSSSCG00000000978	235.275	-11.6716	1.70186	-6.85817	6.97499e-12	2.06766e-10
ENSSSCG00000022678	200.801	-5.68681	0.830391	-6.84835	7.47049e-12	2.21036e-10
ENSSSCG00000024492	240.601	-3.81024	0.5568	-6.84311	7.7493e-12	2.28853e-10
ENSSSCG00000010772	197.523	3.8747	0.566298	6.84216	7.80105e-12	2.29947e-10
ENSSSCG00000013358	193.88	-7.61278	1.11306	-6.83952	7.94603e-12	2.33342e-10
ENSSSCG00000014029	489.52	5.14772	0.753394	6.83271	8.33281e-12	2.43908e-10
ENSSSCG00000017539	534.448	-4.68064	0.685041	-6.83263	8.337e-12	2.43908e-10
ENSSSCG00000004354	268.292	-11.8663	1.73707	-6.83119	8.42143e-12	2.45918e-10
ENSSSCG00000013833	114.612	-4.99727	0.731803	-6.82871	8.56823e-12	2.49739e-10
ENSSSCG00000007348	151.64	-8.02679	1.17706	-6.81935	9.14516e-12	2.6606e-10
ENSSSCG00000017003	271.296	-5.37317	0.788964	-6.81042	9.73164e-12	2.82597e-10
ENSSSCG00000032197	526.708	-7.11152	1.04443	-6.80898	9.82954e-12	2.84911e-10
ENSSSCG00000012787	1310.63	-5.0113	0.736289	-6.80615	1.00243e-11	2.90019e-10
ENSSSCG00000025578	239.746	-3.9653	0.583096	-6.80042	1.04314e-11	3.01241e-10
ENSSSCG00000016328	210.667	10.8516	1.59618	6.79851	1.05703e-11	3.0469e-10
ENSSSCG00000035400	306.405	3.13163	0.46087	6.79504	1.08285e-11	3.10987e-10
ENSSSCG00000039966	388.076	-4.56541	0.671859	-6.79519	1.08171e-11	3.10987e-10
ENSSSCG00000006506	3472.47	-7.63009	1.12337	-6.79216	1.10467e-11	3.16671e-10
ENSSSCG00000006392	601.527	-3.28884	0.484564	-6.78721	1.14326e-11	3.27134e-10
ENSSSCG00000032734	1218.29	-4.47555	0.659753	-6.78368	1.17153e-11	3.34612e-10
ENSSSCG00000037110	212.694	-9.08084	1.3394	-6.77976	1.20377e-11	3.43194e-10
ENSSSCG00000012730	181.933	-4.29844	0.634107	-6.77874	1.21232e-11	3.45005e-10
ENSSSCG00000012520	1317.59	-3.13717	0.46327	-6.77179	1.27202e-11	3.60681e-10
ENSSSCG00000032600	345.166	-6.36393	0.940961	-6.76322	1.34961e-11	3.81991e-10
ENSSSCG00000024204	518.029	-6.03906	0.893128	-6.7617	1.36383e-11	3.85319e-10
ENSSSCG00000006243	286.664	-8.52783	1.26283	-6.75295	1.44871e-11	4.07828e-10
ENSSSCG00000038013	177.122	-7.19939	1.06714	-6.74642	1.51533e-11	4.25815e-10
ENSSSCG00000014272	117.511	-6.02816	0.893571	-6.74615	1.51822e-11	4.25863e-10
ENSSSCG00000007083	170.023	-8.77298	1.30137	-6.74135	1.56925e-11	4.39389e-10
ENSSSCG00000016999	131.35	-10.83	1.60849	-6.73298	1.66222e-11	4.64591e-10
ENSSSCG00000025592	209.698	9.43622	1.40371	6.72234	1.78823e-11	4.9892e-10
ENSSSCG00000010210	567.006	3.59057	0.534167	6.72181	1.79479e-11	4.99859e-10
ENSSSCG00000009966	297.971	-3.7107	0.552597	-6.71502	1.88036e-11	5.21833e-10
ENSSSCG00000010165	219.343	-9.14469	1.36346	-6.70698	1.98695e-11	5.49466e-10
ENSSSCG00000008524	240.28	-10.2624	1.53209	-6.69835	2.10792e-11	5.8189e-10
ENSSSCG00000017585	470.185	-3.53191	0.527511	-6.69542	2.15056e-11	5.92616e-10
ENSSSCG00000036932	204.134	9.39705	1.40453	6.69053	2.22366e-11	6.11682e-10
ENSSSCG00000017232	2340.9	3.75252	0.561012	6.68884	2.2494e-11	6.17679e-10
ENSSSCG00000015677	99.266	6.16739	0.922118	6.68829	2.25789e-11	6.18923e-10
ENSSSCG00000025708	375.826	-7.77764	1.16364	-6.68387	2.32713e-11	6.36788e-10
ENSSSCG00000038048	221.869	-4.03956	0.604932	-6.6777	2.4272e-11	6.61855e-10
ENSSSCG00000028373	1912.8	-4.56508	0.683698	-6.67704	2.43825e-11	6.63712e-10
ENSSSCG00000008631	128.439	5.11252	0.765759	6.67641	2.44872e-11	6.65407e-10
ENSSSCG00000038500	478.77	-3.01724	0.452235	-6.67183	2.52633e-11	6.85306e-10
ENSSSCG00000032956	538.077	-3.78085	0.566976	-6.66844	2.58538e-11	7.00109e-10
ENSSSCG00000039340	347.307	-10.7952	1.62008	-6.66336	2.67643e-11	7.22267e-10
ENSSSCG00000016401	6729.07	-4.85597	0.729431	-6.65721	2.7908e-11	7.51835e-10
ENSSSCG00000032960	486.452	-3.76374	0.565849	-6.65148	2.90152e-11	7.80319e-10
ENSSSCG00000005269	213.47	3.51055	0.527872	6.65039	2.92325e-11	7.84815e-10
ENSSSCG00000040334	699.617	-3.33463	0.501477	-6.64962	2.93842e-11	7.86635e-10
ENSSSCG00000004628	1159.26	-6.11683	0.920247	-6.64694	2.99243e-11	7.99021e-10
ENSSSCG00000037706	398.088	-4.56025	0.686089	-6.64674	2.99658e-11	7.99021e-10
ENSSSCG00000013410	729.647	4.38575	0.660515	6.6399	3.13888e-11	8.35541e-10
ENSSSCG00000012152	334.679	-3.46795	0.523151	-6.62896	3.38068e-11	8.98377e-10
ENSSSCG00000002734	152.411	10.3847	1.56668	6.62851	3.39099e-11	8.9959e-10
ENSSSCG00000004215	523.856	-3.27257	0.494169	-6.62238	3.53462e-11	9.36106e-10
ENSSSCG00000013491	218.845	6.06952	0.917744	6.61353	3.75268e-11	9.90506e-10
ENSSSCG00000009197	162.423	-4.25265	0.643579	-6.60781	3.90056e-11	1.0278e-09
ENSSSCG00000004252	178.6	6.22053	0.944594	6.5854	4.53652e-11	1.18937e-09
ENSSSCG00000022347	338.857	4.63953	0.704594	6.58469	4.55847e-11	1.19313e-09
ENSSSCG00000026502	407.687	-3.87501	0.588554	-6.58395	4.58125e-11	1.19709e-09
ENSSSCG00000004148	128.084	4.41038	0.67096	6.57324	4.92331e-11	1.28433e-09
ENSSSCG00000037821	183.228	10.6507	1.6204	6.57287	4.93544e-11	1.28535e-09
ENSSSCG00000032250	96.665	-7.94608	1.20931	-6.57077	5.00552e-11	1.30143e-09
ENSSSCG00000035012	366.666	3.38647	0.515415	6.57038	5.01873e-11	1.30271e-09
ENSSSCG00000021343	1614.69	-5.77191	0.878788	-6.56804	5.09834e-11	1.32118e-09
ENSSSCG00000016218	444.155	-6.82243	1.03898	-6.56646	5.1525e-11	1.33301e-09
ENSSSCG00000038547	416.685	-8.28954	1.26323	-6.56217	5.30291e-11	1.36966e-09
ENSSSCG00000009115	70.7398	-6.483	0.988862	-6.55603	5.52604e-11	1.42494e-09
ENSSSCG00000005379	267.766	4.43104	0.677492	6.54036	6.13729e-11	1.57477e-09
ENSSSCG00000014380	190.965	-6.42166	0.982822	-6.5339	6.4079e-11	1.64151e-09
ENSSSCG00000009023	891.673	-4.02975	0.617274	-6.52831	6.65158e-11	1.70115e-09
ENSSSCG00000039767	134.003	-10.858	1.66386	-6.5258	6.76377e-11	1.72421e-09
ENSSSCG00000000948	611.694	-11.601	1.77905	-6.52088	6.98969e-11	1.77027e-09
ENSSSCG00000008419	207.558	-11.4907	1.76196	-6.52152	6.95979e-11	1.77027e-09
ENSSSCG00000016444	385.38	-6.29214	0.96489	-6.5211	6.97953e-11	1.77027e-09
ENSSSCG00000032446	167.409	10.52	1.61322	6.52114	6.97766e-11	1.77027e-09
ENSSSCG00000003567	182.133	9.22882	1.41551	6.51978	7.04109e-11	1.78041e-09
ENSSSCG00000012576	196.394	-4.19312	0.643982	-6.51123	7.45358e-11	1.88167e-09
ENSSSCG00000035781	84.1637	-5.38665	0.827362	-6.51063	7.48346e-11	1.88617e-09
ENSSSCG00000015462	939.162	3.26859	0.502506	6.50459	7.79064e-11	1.96043e-09
ENSSSCG00000002684	528.863	-4.98252	0.76608	-6.50391	7.82577e-11	1.96611e-09
ENSSSCG00000000385	141.838	5.65916	0.871004	6.49729	8.17814e-11	2.05135e-09
ENSSSCG00000018047	336.256	4.57461	0.704608	6.49242	8.44674e-11	2.11534e-09
ENSSSCG00000002014	267.58	-7.11087	1.0954	-6.49157	8.49438e-11	2.12358e-09
ENSSSCG00000006132	336.987	-3.67225	0.565714	-6.49135	8.5068e-11	2.12358e-09
ENSSSCG00000016726	867.083	-6.65769	1.02624	-6.48749	8.72791e-11	2.17531e-09
ENSSSCG00000010626	152.696	10.3873	1.60231	6.48271	9.00916e-11	2.24183e-09
ENSSSCG00000016391	149.883	-5.96785	0.920937	-6.48019	9.16058e-11	2.27589e-09
ENSSSCG00000012631	274.253	-5.1029	0.788372	-6.47271	9.62601e-11	2.38387e-09
ENSSSCG00000033479	134.352	-10.8704	1.67948	-6.47248	9.64086e-11	2.38387e-09
ENSSSCG00000033541	317.371	-3.5176	0.543468	-6.47249	9.63995e-11	2.38387e-09
ENSSSCG00000008259	108.999	-8.09937	1.25374	-6.46014	1.04605e-10	2.57838e-09
ENSSSCG00000007488	110.423	-5.81279	0.899838	-6.45981	1.04833e-10	2.57994e-09
ENSSSCG00000003417	659.81	-3.7533	0.581566	-6.45378	1.09098e-10	2.68068e-09
ENSSSCG00000031384	164.464	-5.01153	0.776799	-6.45151	1.10739e-10	2.71675e-09
ENSSSCG00000032156	221.529	5.13097	0.795417	6.45067	1.11358e-10	2.72767e-09
ENSSSCG00000021414	83.1734	-6.72508	1.04287	-6.4486	1.12886e-10	2.76077e-09
ENSSSCG00000030130	3394.68	-3.62778	0.563248	-6.44081	1.18837e-10	2.90177e-09
ENSSSCG00000034792	158.127	4.42251	0.686707	6.44017	1.19339e-10	2.90949e-09
ENSSSCG00000040253	422.94	-7.31597	1.13771	-6.43044	1.27235e-10	3.09717e-09
ENSSSCG00000005688	171.966	4.01155	0.624175	6.42695	1.30186e-10	3.16409e-09
ENSSSCG00000002398	370.788	-3.88613	0.605016	-6.42318	1.33454e-10	3.2337e-09
ENSSSCG00000012658	75.7931	-5.37985	0.837569	-6.42317	1.33464e-10	3.2337e-09
ENSSSCG00000010474	168.466	10.5291	1.63946	6.42227	1.34259e-10	3.24795e-09
ENSSSCG00000039010	242.074	-5.05437	0.787297	-6.4199	1.36362e-10	3.29373e-09
ENSSSCG00000002510	196.752	-8.96804	1.39704	-6.41933	1.36873e-10	3.30098e-09
ENSSSCG00000040652	236.644	-10.2401	1.59806	-6.40785	1.47589e-10	3.54849e-09
ENSSSCG00000012394	132.276	10.1802	1.58908	6.40635	1.49045e-10	3.57799e-09
ENSSSCG00000014039	170.825	3.75686	0.586461	6.40598	1.49405e-10	3.58114e-09
ENSSSCG00000016652	465.091	-5.38588	0.841492	-6.40039	1.54983e-10	3.70916e-09
ENSSSCG00000011904	165.064	9.08487	1.42088	6.39382	1.61797e-10	3.86633e-09
ENSSSCG00000015287	285.946	-3.06141	0.479041	-6.3907	1.65129e-10	3.93994e-09
ENSSSCG00000022525	264.257	5.02406	0.786645	6.3867	1.69507e-10	4.03823e-09
ENSSSCG00000003395	100.941	-4.4973	0.704789	-6.38106	1.7587e-10	4.18347e-09
ENSSSCG00000027820	354.127	-3.77861	0.592342	-6.3791	1.78134e-10	4.23087e-09
ENSSSCG00000016018	1856.79	4.52045	0.708923	6.3765	1.81186e-10	4.29686e-09
ENSSSCG00000004673	109.244	6.4197	1.00839	6.3663	1.93644e-10	4.58535e-09
ENSSSCG00000000238	172.867	9.14677	1.43833	6.3593	2.02672e-10	4.79188e-09
ENSSSCG00000011640	120.575	10.0469	1.58053	6.35664	2.06216e-10	4.8644e-09
ENSSSCG00000022496	503.589	-3.3654	0.529439	-6.35653	2.06361e-10	4.8644e-09
ENSSSCG00000038842	278.499	-6.5388	1.02888	-6.35528	2.08042e-10	4.88957e-09
ENSSSCG00000040989	1384.71	4.67236	0.735194	6.35528	2.08053e-10	4.88957e-09
ENSSSCG00000031825	397.58	3.54502	0.558115	6.35178	2.12836e-10	4.99447e-09
ENSSSCG00000004132	610.102	3.75587	0.591511	6.34962	2.15843e-10	5.05744e-09
ENSSSCG00000001040	128.761	7.78858	1.22755	6.34482	2.22688e-10	5.21004e-09
ENSSSCG00000016410	90.6523	6.72801	1.06096	6.34142	2.27654e-10	5.31035e-09
ENSSSCG00000003133	150.866	-5.54241	0.87465	-6.33672	2.34705e-10	5.46667e-09
ENSSSCG00000011499	777.191	-4.03616	0.637641	-6.32982	2.45446e-10	5.70834e-09
ENSSSCG00000012101	196.303	-3.65949	0.578634	-6.32436	2.54279e-10	5.90501e-09
ENSSSCG00000040453	700.401	-4.07355	0.64414	-6.32402	2.54849e-10	5.90948e-09
ENSSSCG00000012952	173.544	-6.43148	1.01712	-6.32323	2.56145e-10	5.93073e-09
ENSSSCG00000002884	863.765	4.91631	0.777535	6.32294	2.56639e-10	5.93341e-09
ENSSSCG00000002310	83.4875	-10.1794	1.61023	-6.32173	2.58649e-10	5.97106e-09
ENSSSCG00000014420	643.155	-6.01236	0.951176	-6.32097	2.59927e-10	5.99173e-09
ENSSSCG00000031556	84.8444	-6.43402	1.0184	-6.31779	2.65338e-10	6.10747e-09
ENSSSCG00000008051	750.286	-4.73363	0.750033	-6.31123	2.76834e-10	6.3627e-09
ENSSSCG00000000228	295.49	-3.38462	0.536672	-6.30668	2.85087e-10	6.5428e-09
ENSSSCG00000000249	114.523	9.97241	1.58412	6.29522	3.06955e-10	7.03435e-09
ENSSSCG00000024467	82.725	-7.11633	1.1306	-6.29431	3.08774e-10	7.05609e-09
ENSSSCG00000036503	2023.74	-4.86646	0.773155	-6.29429	3.08805e-10	7.05609e-09
ENSSSCG00000017311	5133.53	-5.64361	0.896659	-6.29405	3.09295e-10	7.05699e-09
ENSSSCG00000013897	671.571	-5.34658	0.849944	-6.2905	3.1644e-10	7.20949e-09
ENSSSCG00000033229	158.407	-11.1	1.76496	-6.28912	3.19277e-10	7.25302e-09
ENSSSCG00000013145	2057.88	-3.33493	0.530386	-6.28774	3.22125e-10	7.3071e-09
ENSSSCG00000010291	164.289	9.13246	1.45263	6.28685	3.23964e-10	7.33819e-09
ENSSSCG00000038545	83.334	-10.1745	1.61931	-6.2832	3.31673e-10	7.50194e-09
ENSSSCG00000023084	161.79	-6.22046	0.990481	-6.28024	3.38052e-10	7.63521e-09
ENSSSCG00000006744	107.771	-10.553	1.68173	-6.27508	3.4946e-10	7.88149e-09
ENSSSCG00000011872	712.169	-5.07327	0.808925	-6.27161	3.57329e-10	8.04735e-09
ENSSSCG00000036049	11639.4	-3.55207	0.566472	-6.27052	3.59842e-10	8.09231e-09
ENSSSCG00000007079	2968.97	3.30279	0.526984	6.26733	3.67282e-10	8.24778e-09
ENSSSCG00000037494	183.208	-6.41185	1.02507	-6.25501	3.975e-10	8.91357e-09
ENSSSCG00000006391	2117.47	-7.71945	1.23513	-6.24992	4.10664e-10	9.19558e-09
ENSSSCG00000015748	122.38	-10.7268	1.71881	-6.24082	4.35296e-10	9.73322e-09
ENSSSCG00000035222	276.275	-6.78319	1.08947	-6.22612	4.78141e-10	1.06608e-08
ENSSSCG00000002315	122.367	-5.9646	0.95957	-6.21591	5.10276e-10	1.13288e-08
ENSSSCG00000038767	308.899	5.46726	0.880407	6.20992	5.30105e-10	1.17524e-08
ENSSSCG00000006755	98.4552	6.72189	1.08285	6.20761	5.37965e-10	1.19098e-08
ENSSSCG00000023627	336.834	3.56289	0.57402	6.20691	5.40365e-10	1.1946e-08
ENSSSCG00000032672	80.8056	-10.129	1.6322	-6.20572	5.44471e-10	1.20198e-08
ENSSSCG00000013547	92.5563	6.86671	1.10752	6.20006	5.64409e-10	1.24424e-08
ENSSSCG00000020988	152.569	4.78825	0.772758	6.19631	5.78006e-10	1.27243e-08
ENSSSCG00000009351	102.301	-10.4677	1.69015	-6.19338	5.88867e-10	1.29451e-08
ENSSSCG00000007052	427.845	5.78566	0.934432	6.19163	5.95455e-10	1.30716e-08
ENSSSCG00000010479	648.12	6.46021	1.04511	6.18138	6.35437e-10	1.39298e-08
ENSSSCG00000007022	94.3632	-7.30608	1.18246	-6.17871	6.46266e-10	1.41474e-08
ENSSSCG00000007555	147.012	-9.5535	1.54674	-6.17656	6.5514e-10	1.43216e-08
ENSSSCG00000038089	19352.3	5.10239	0.827197	6.16829	6.90343e-10	1.50701e-08
ENSSSCG00000036772	517.383	-5.30433	0.860643	-6.16322	7.12826e-10	1.55176e-08
ENSSSCG00000025410	105.553	7.61469	1.23597	6.16088	7.23415e-10	1.57182e-08
ENSSSCG00000034701	382.193	-5.94537	0.965042	-6.16074	7.24048e-10	1.57182e-08
ENSSSCG00000022726	249.245	6.02153	0.978691	6.15264	7.62022e-10	1.65196e-08
ENSSSCG00000037762	78.5653	5.82811	0.947831	6.14889	7.80271e-10	1.68918e-08
ENSSSCG00000011440	133.505	5.07361	0.825221	6.14818	7.83769e-10	1.69441e-08
ENSSSCG00000033864	501.347	-4.7536	0.773324	-6.14697	7.89779e-10	1.70505e-08
ENSSSCG00000035778	176.08	-11.2594	1.83268	-6.14367	8.06352e-10	1.73843e-08
ENSSSCG00000003407	173.966	-3.17653	0.517101	-6.14295	8.10032e-10	1.74396e-08
ENSSSCG00000016656	268.624	-3.75319	0.611054	-6.14216	8.14087e-10	1.75029e-08
ENSSSCG00000033768	133.917	5.29427	0.862251	6.14006	8.24898e-10	1.7711e-08
ENSSSCG00000029185	530.485	-3.75747	0.611983	-6.13983	8.2608e-10	1.77121e-08
ENSSSCG00000000907	289.158	-5.23326	0.852466	-6.13896	8.30634e-10	1.77853e-08
ENSSSCG00000033518	1569.43	5.3563	0.872598	6.13833	8.3391e-10	1.78311e-08
ENSSSCG00000001401	135.313	-6.60038	1.07543	-6.13741	8.38775e-10	1.79107e-08
ENSSSCG00000032803	100.109	9.77851	1.59469	6.1319	8.68351e-10	1.84917e-08
ENSSSCG00000008374	407.809	3.25519	0.531492	6.12462	9.08981e-10	1.93307e-08
ENSSSCG00000014935	1225.88	-3.18431	0.519966	-6.12407	9.12175e-10	1.93723e-08
ENSSSCG00000017283	99.0208	9.76257	1.5952	6.11995	9.36028e-10	1.98519e-08
ENSSSCG00000009475	541.429	-3.33068	0.544264	-6.11961	9.38065e-10	1.98682e-08
ENSSSCG00000035825	563.092	-4.21167	0.688269	-6.11922	9.40363e-10	1.98899e-08
ENSSSCG00000008854	957.889	-5.94149	0.972988	-6.10643	1.01884e-09	2.14628e-08
ENSSSCG00000009125	3339.92	-3.53654	0.579338	-6.10446	1.03149e-09	2.17001e-08
ENSSSCG00000002696	439.584	-4.73316	0.776025	-6.09924	1.06574e-09	2.23906e-08
ENSSSCG00000024569	159.388	5.70876	0.93615	6.09812	1.07324e-09	2.24878e-08
ENSSSCG00000033204	73.0028	-6.20091	1.01685	-6.09816	1.07293e-09	2.24878e-08
ENSSSCG00000012083	445.117	3.06226	0.502369	6.09564	1.08998e-09	2.28081e-08
ENSSSCG00000029656	80.2403	-10.1275	1.66199	-6.09361	1.1039e-09	2.30684e-08
ENSSSCG00000013327	259.567	-3.36408	0.55232	-6.0908	1.12345e-09	2.34456e-08
ENSSSCG00000017886	207.827	-3.64432	0.598369	-6.09043	1.1261e-09	2.34698e-08
ENSSSCG00000004332	537.229	-3.8839	0.638003	-6.08759	1.1462e-09	2.38568e-08
ENSSSCG00000039413	124.139	8.72633	1.43363	6.08687	1.15138e-09	2.39327e-08
ENSSSCG00000000092	942.537	-4.8907	0.803614	-6.08588	1.15851e-09	2.4049e-08
ENSSSCG00000006914	106.644	-10.538	1.73235	-6.08306	1.17913e-09	2.44123e-08
ENSSSCG00000008898	107.382	-8.10815	1.33317	-6.08184	1.18811e-09	2.45658e-08
ENSSSCG00000021968	75.1565	5.42676	0.893244	6.07534	1.23729e-09	2.55488e-08
ENSSSCG00000022630	141.401	-3.46762	0.570881	-6.07415	1.24644e-09	2.57039e-08
ENSSSCG00000004027	159.335	-3.46752	0.571554	-6.06683	1.3046e-09	2.68678e-08
ENSSSCG00000017306	426.712	3.8437	0.633969	6.06292	1.33673e-09	2.74574e-08
ENSSSCG00000009445	476.517	-5.68834	0.938576	-6.0606	1.35611e-09	2.77825e-08
ENSSSCG00000004621	104.468	4.41829	0.729181	6.05925	1.36757e-09	2.79807e-08
ENSSSCG00000040359	174.694	-5.5917	0.923362	-6.0558	1.39721e-09	2.85125e-08
ENSSSCG00000003833	230.403	-3.77333	0.623594	-6.05093	1.4401e-09	2.93496e-08
ENSSSCG00000017728	207.396	3.12231	0.516322	6.04723	1.4736e-09	2.99543e-08
ENSSSCG00000010809	155.717	-11.0755	1.83177	-6.04637	1.48143e-09	3.00743e-08
ENSSSCG00000020696	144.802	-3.41264	0.564515	-6.04525	1.49175e-09	3.02447e-08
ENSSSCG00000013476	270.482	-4.52487	0.74887	-6.04226	1.51971e-09	3.07716e-08
ENSSSCG00000003388	120.564	-10.7053	1.77226	-6.04049	1.53647e-09	3.10709e-08
ENSSSCG00000032422	202.081	4.37231	0.724172	6.03767	1.56351e-09	3.15769e-08
ENSSSCG00000014924	1192.18	4.32894	0.717115	6.0366	1.57394e-09	3.17465e-08
ENSSSCG00000003951	134.853	8.84816	1.46594	6.03583	1.58144e-09	3.18568e-08
ENSSSCG00000003917	180.453	4.12667	0.683891	6.03411	1.59841e-09	3.21572e-08
ENSSSCG00000010428	316.754	6.96655	1.15695	6.02146	1.72853e-09	3.47304e-08
ENSSSCG00000039498	220.592	-5.01977	0.83426	-6.01703	1.77648e-09	3.56481e-08
ENSSSCG00000029592	267.788	3.5653	0.592676	6.0156	1.79226e-09	3.59186e-08
ENSSSCG00000000439	1833.98	-4.51613	0.751183	-6.01202	1.83222e-09	3.66724e-08
ENSSSCG00000011582	101.224	-4.73224	0.787798	-6.00692	1.89083e-09	3.77491e-08
ENSSSCG00000016720	88.377	-5.97651	0.994938	-6.00692	1.89077e-09	3.77491e-08
ENSSSCG00000015543	338.804	-6.42175	1.07027	-6.00014	1.97144e-09	3.92582e-08
ENSSSCG00000004280	344.099	-5.47948	0.913462	-5.99859	1.99044e-09	3.9536e-08
ENSSSCG00000016522	2449.96	-3.77361	0.629072	-5.99869	1.98917e-09	3.9536e-08
ENSSSCG00000017367	521.964	-3.99241	0.666015	-5.99447	2.04144e-09	4.04976e-08
ENSSSCG00000010102	74.5667	5.75246	0.959908	5.99271	2.06367e-09	4.08867e-08
ENSSSCG00000025993	254.747	3.68846	0.615816	5.98955	2.10425e-09	4.16381e-08
ENSSSCG00000008952	89.9716	9.62426	1.60721	5.98816	2.12224e-09	4.19411e-08
ENSSSCG00000022404	4312.34	3.15667	0.527517	5.98401	2.17703e-09	4.29696e-08
ENSSSCG00000015395	310.474	-10.6359	1.77993	-5.97547	2.29424e-09	4.51691e-08
ENSSSCG00000004202	119.376	8.67138	1.45143	5.97439	2.30952e-09	4.54128e-08
ENSSSCG00000040677	130.324	-9.37789	1.57043	-5.97156	2.34999e-09	4.60927e-08
ENSSSCG00000010538	100.764	9.78754	1.63913	5.9712	2.35518e-09	4.61367e-08
ENSSSCG00000009022	340.71	-3.53378	0.593008	-5.95908	2.5367e-09	4.96305e-08
ENSSSCG00000035785	83.4474	-4.69851	0.78863	-5.95782	2.55631e-09	4.99518e-08
ENSSSCG00000006262	163.211	-6.48507	1.08978	-5.95081	2.66824e-09	5.20739e-08
ENSSSCG00000006545	449.716	-4.32846	0.727622	-5.94878	2.70154e-09	5.25926e-08
ENSSSCG00000010872	1306.94	-3.13958	0.527756	-5.94893	2.699e-09	5.25926e-08
ENSSSCG00000008006	257.974	-4.43258	0.745318	-5.94723	2.72713e-09	5.30249e-08
ENSSSCG00000036146	110.49	8.5587	1.44102	5.93934	2.86175e-09	5.55733e-08
ENSSSCG00000030337	665.575	-3.86828	0.651436	-5.93808	2.88376e-09	5.59313e-08
ENSSSCG00000010455	153.847	4.82816	0.81376	5.93315	2.97175e-09	5.74954e-08
ENSSSCG00000005400	399.721	-4.45259	0.750851	-5.93005	3.02837e-09	5.85185e-08
ENSSSCG00000000943	73.6488	-7.5313	1.27051	-5.9278	3.07016e-09	5.9253e-08
ENSSSCG00000038584	128.405	-6.36852	1.07484	-5.92508	3.12136e-09	6.0093e-08
ENSSSCG00000012129	93.1125	-10.3315	1.74424	-5.92322	3.15705e-09	6.07054e-08
ENSSSCG00000025260	388.13	3.09826	0.523252	5.92118	3.19647e-09	6.13878e-08
ENSSSCG00000018056	282.136	-4.99945	0.844395	-5.92075	3.20479e-09	6.13971e-08
ENSSSCG00000038685	132.749	-3.79884	0.641597	-5.92091	3.20169e-09	6.13971e-08
ENSSSCG00000033592	299.404	3.76908	0.636743	5.9193	3.2331e-09	6.18637e-08
ENSSSCG00000013732	781.446	-3.73701	0.631526	-5.91742	3.2703e-09	6.2499e-08
ENSSSCG00000033015	323.921	4.04386	0.683647	5.91514	3.31594e-09	6.3294e-08
ENSSSCG00000033115	689.998	-3.19125	0.539575	-5.91438	3.33124e-09	6.35086e-08
ENSSSCG00000033765	123.666	-5.34579	0.904376	-5.91103	3.39981e-09	6.4737e-08
ENSSSCG00000014309	70.0597	-9.93222	1.68076	-5.90935	3.43469e-09	6.53218e-08
ENSSSCG00000003022	189.901	-4.59614	0.777828	-5.90894	3.44317e-09	6.54036e-08
ENSSSCG00000003256	78.0246	-5.25846	0.889964	-5.90863	3.44972e-09	6.54486e-08
ENSSSCG00000006355	86.0707	9.56025	1.61912	5.90458	3.53536e-09	6.6992e-08
ENSSSCG00000026129	481.455	-3.19589	0.541565	-5.90121	3.60843e-09	6.8294e-08
ENSSSCG00000040037	902.212	-3.01531	0.511174	-5.8988	3.66152e-09	6.92151e-08
ENSSSCG00000027558	229.193	-6.4614	1.09694	-5.89038	3.85303e-09	7.27474e-08
ENSSSCG00000012607	138.76	-6.32863	1.07606	-5.8813	4.07055e-09	7.66693e-08
ENSSSCG00000039175	186.854	-9.88876	1.68152	-5.88083	4.08207e-09	7.67939e-08
ENSSSCG00000010922	95.9921	5.78926	0.98452	5.88029	4.09555e-09	7.69551e-08
ENSSSCG00000017433	82.7187	6.45958	1.09902	5.87758	4.16308e-09	7.81301e-08
ENSSSCG00000003797	971.773	-3.03954	0.517558	-5.87285	4.28358e-09	8.01992e-08
ENSSSCG00000011160	107.406	-10.5382	1.79439	-5.87287	4.28307e-09	8.01992e-08
ENSSSCG00000012536	99.5564	-5.12768	0.87341	-5.87087	4.33512e-09	8.10672e-08
ENSSSCG00000021584	158.033	-8.67481	1.47785	-5.86989	4.36089e-09	8.14519e-08
ENSSSCG00000013892	116.468	-5.07154	0.864071	-5.86936	4.37489e-09	8.1616e-08
ENSSSCG00000021036	131.994	-6.22866	1.06132	-5.86881	4.38924e-09	8.1689e-08
ENSSSCG00000021706	4311.36	-3.58595	0.610998	-5.869	4.38434e-09	8.1689e-08
ENSSSCG00000005992	2001.87	5.98268	1.01947	5.86842	4.39974e-09	8.17621e-08
ENSSSCG00000038149	115.199	-5.24702	0.894134	-5.86827	4.40362e-09	8.17621e-08
ENSSSCG00000038036	74.486	-4.51665	0.769837	-5.86702	4.43709e-09	8.21885e-08
ENSSSCG00000027183	110.265	-10.5763	1.80449	-5.86109	4.59843e-09	8.50763e-08
ENSSSCG00000031053	170.177	3.09375	0.527937	5.86007	4.62681e-09	8.55004e-08
ENSSSCG00000021902	465.973	5.26499	0.898861	5.8574	4.70163e-09	8.67806e-08
ENSSSCG00000017013	99.3334	-7.3793	1.25999	-5.85663	4.72355e-09	8.70825e-08
ENSSSCG00000010128	1352.35	-4.57799	0.782128	-5.85324	4.82077e-09	8.87703e-08
ENSSSCG00000038476	61.6771	-9.74702	1.66622	-5.84978	4.9222e-09	9.05315e-08
ENSSSCG00000021207	240.021	4.1699	0.713285	5.84605	5.03391e-09	9.24774e-08
ENSSSCG00000012347	81.4823	9.48123	1.62206	5.84518	5.06031e-09	9.28534e-08
ENSSSCG00000022312	779.057	3.13437	0.536302	5.84441	5.08357e-09	9.31711e-08
ENSSSCG00000009958	301.296	-10.5772	1.80995	-5.84391	5.09895e-09	9.33436e-08
ENSSSCG00000028559	572.321	-3.14857	0.53881	-5.84357	5.10953e-09	9.34281e-08
ENSSSCG00000009031	158.746	4.0694	0.696427	5.84325	5.11932e-09	9.34978e-08
ENSSSCG00000036306	455.117	-5.75013	0.984664	-5.83968	5.22999e-09	9.54078e-08
ENSSSCG00000001518	2495.15	5.34297	0.915459	5.83639	5.33447e-09	9.71859e-08
ENSSSCG00000009625	70.5464	5.97165	1.02321	5.83622	5.33988e-09	9.71859e-08
ENSSSCG00000016160	148.667	-5.52002	0.946247	-5.8336	5.42453e-09	9.86118e-08
ENSSSCG00000025416	158.159	-4.62943	0.794095	-5.82981	5.54902e-09	1.00758e-07
ENSSSCG00000014410	235.932	3.3838	0.580489	5.82923	5.56842e-09	1.00993e-07
ENSSSCG00000024305	236.45	-8.27205	1.41979	-5.82625	5.6688e-09	1.02694e-07
ENSSSCG00000015270	346.704	4.35002	0.746905	5.82406	5.74356e-09	1.03929e-07
ENSSSCG00000029744	68.3196	-6.42344	1.10362	-5.82034	5.87267e-09	1.0602e-07
ENSSSCG00000007917	588.385	-5.07627	0.872574	-5.81757	5.97079e-09	1.07667e-07
ENSSSCG00000015368	163.349	-4.9414	0.849858	-5.81439	6.08569e-09	1.09487e-07
ENSSSCG00000032860	90.3902	6.4642	1.11274	5.80926	6.27484e-09	1.1276e-07
ENSSSCG00000016691	178.845	-5.03873	0.867419	-5.80888	6.28912e-09	1.12887e-07
ENSSSCG00000033674	374.511	-4.70809	0.81107	-5.8048	6.44443e-09	1.15542e-07
ENSSSCG00000027770	105.933	-3.92778	0.676769	-5.80372	6.48592e-09	1.16153e-07
ENSSSCG00000007149	120.143	-3.32256	0.573313	-5.79537	6.81727e-09	1.21947e-07
ENSSSCG00000014182	84.4521	7.29768	1.25997	5.79194	6.95785e-09	1.2432e-07
ENSSSCG00000016381	89.833	-5.07898	0.876944	-5.79168	6.96852e-09	1.24369e-07
ENSSSCG00000005589	2352.58	4.65653	0.804115	5.79087	7.00222e-09	1.24828e-07
ENSSSCG00000016153	74.776	-4.34385	0.750197	-5.79028	7.02681e-09	1.25124e-07
ENSSSCG00000014827	468.391	-3.26537	0.564921	-5.78022	7.46026e-09	1.32691e-07
ENSSSCG00000003832	167.667	5.94381	1.02866	5.77822	7.54958e-09	1.34127e-07
ENSSSCG00000014570	86.1421	-4.48344	0.776197	-5.77616	7.64246e-09	1.35623e-07
ENSSSCG00000009659	178.021	-9.83007	1.70262	-5.7735	7.76433e-09	1.37587e-07
ENSSSCG00000025514	1764.54	-3.05659	0.52943	-5.77336	7.7707e-09	1.37587e-07
ENSSSCG00000021238	740.416	-3.98707	0.691186	-5.76844	8.00073e-09	1.41181e-07
ENSSSCG00000015905	182.178	-6.88233	1.19314	-5.76824	8.01042e-09	1.41193e-07
ENSSSCG00000034776	383.621	-3.06221	0.531657	-5.75975	8.42367e-09	1.47977e-07
ENSSSCG00000035086	58.343	-9.66728	1.67838	-5.75988	8.41746e-09	1.47977e-07
ENSSSCG00000002978	83.812	9.52238	1.65398	5.75725	8.54946e-09	1.50018e-07
ENSSSCG00000010466	114.313	-9.18878	1.59763	-5.75149	8.84586e-09	1.55045e-07
ENSSSCG00000036418	458.096	-4.72853	0.823518	-5.74186	9.36421e-09	1.63764e-07
ENSSSCG00000009456	58.4029	-7.21228	1.25678	-5.73869	9.54132e-09	1.66675e-07
ENSSSCG00000007605	513.387	-5.55577	0.96842	-5.73695	9.63983e-09	1.68208e-07
ENSSSCG00000036125	138.4	-6.00103	1.04609	-5.73663	9.65768e-09	1.68332e-07
ENSSSCG00000021315	147.466	-6.39207	1.1143	-5.73638	9.672e-09	1.68394e-07
ENSSSCG00000004939	249.828	-10.3221	1.80001	-5.73446	9.78212e-09	1.70122e-07
ENSSSCG00000005296	295.945	-5.17678	0.903233	-5.73139	9.96122e-09	1.73044e-07
ENSSSCG00000011748	149.968	-9.58129	1.67291	-5.7273	1.0204e-08	1.76902e-07
ENSSSCG00000012845	303.874	-3.39103	0.592842	-5.71995	1.06555e-08	1.84491e-07
ENSSSCG00000036348	69.8787	-5.10147	0.892499	-5.71594	1.091e-08	1.88689e-07
ENSSSCG00000007157	138.654	3.49243	0.611318	5.71294	1.11041e-08	1.91833e-07
ENSSSCG00000012699	1569.93	-3.52716	0.617557	-5.71147	1.12008e-08	1.9329e-07
ENSSSCG00000003646	74.201	-10.016	1.75421	-5.70968	1.13191e-08	1.95118e-07
ENSSSCG00000015399	420.485	4.46804	0.782676	5.70867	1.13865e-08	1.96063e-07
ENSSSCG00000033442	141.326	-5.21227	0.91328	-5.7072	1.14851e-08	1.97544e-07
ENSSSCG00000016861	97.9774	8.38722	1.46967	5.70686	1.15076e-08	1.97714e-07
ENSSSCG00000023125	74.539	-6.21786	1.09061	-5.70127	1.18918e-08	2.03867e-07
ENSSSCG00000021536	92.8536	8.30833	1.45759	5.70006	1.19766e-08	2.05097e-07
ENSSSCG00000037015	1005.26	-3.19567	0.56096	-5.69678	1.22091e-08	2.08849e-07
ENSSSCG00000011756	111.605	-3.83152	0.672703	-5.69571	1.22858e-08	2.09931e-07
ENSSSCG00000023848	124.121	-9.30734	1.6351	-5.69221	1.25407e-08	2.14054e-07
ENSSSCG00000002987	204.497	-9.02963	1.58651	-5.6915	1.25927e-08	2.14707e-07
ENSSSCG00000011416	325.05	-4.27119	0.751738	-5.68175	1.33327e-08	2.27077e-07
ENSSSCG00000009941	120.43	-9.26314	1.63125	-5.67855	1.3584e-08	2.31105e-07
ENSSSCG00000008615	129.89	-5.91713	1.0424	-5.67644	1.37524e-08	2.33715e-07
ENSSSCG00000016131	283.148	-5.01665	0.884203	-5.67364	1.39796e-08	2.37319e-07
ENSSSCG00000024439	63.5163	-7.34706	1.29517	-5.67267	1.40591e-08	2.3841e-07
ENSSSCG00000038724	233.636	-4.37552	0.771369	-5.67241	1.40804e-08	2.38513e-07
ENSSSCG00000025423	207.421	4.07688	0.718965	5.67049	1.42392e-08	2.40943e-07
ENSSSCG00000024092	91.1553	8.28187	1.46097	5.66874	1.43849e-08	2.43144e-07
ENSSSCG00000017894	664.166	-3.96908	0.700278	-5.66786	1.44596e-08	2.44143e-07
ENSSSCG00000033350	84.4556	-6.1882	1.0926	-5.66374	1.48106e-08	2.49533e-07
ENSSSCG00000008874	336.574	3.34319	0.590301	5.66353	1.48289e-08	2.49572e-07
ENSSSCG00000014235	100.874	-5.62087	0.992516	-5.66325	1.48534e-08	2.49715e-07
ENSSSCG00000032280	138.59	7.12823	1.25946	5.65975	1.51591e-08	2.54581e-07
ENSSSCG00000005224	261.285	-3.88274	0.686397	-5.6567	1.54309e-08	2.58868e-07
ENSSSCG00000039864	78.1932	9.42164	1.66602	5.65517	1.55696e-08	2.60915e-07
ENSSSCG00000035893	308.499	4.26947	0.755622	5.65027	1.60192e-08	2.68163e-07
ENSSSCG00000014854	118.565	-6.20622	1.0997	-5.64358	1.66551e-08	2.78213e-07
ENSSSCG00000005713	98.7309	-5.60312	0.993295	-5.64095	1.69116e-08	2.82196e-07
ENSSSCG00000012541	89.9667	-4.0432	0.716803	-5.6406	1.69458e-08	2.82466e-07
ENSSSCG00000031476	91.5024	7.10544	1.26174	5.63145	1.78702e-08	2.97558e-07
ENSSSCG00000017995	72.4098	5.08647	0.903326	5.63082	1.79352e-08	2.98322e-07
ENSSSCG00000035102	90.7856	-6.49226	1.1536	-5.62782	1.82502e-08	3.0324e-07
ENSSSCG00000015556	292.708	5.31922	0.946625	5.61915	1.91903e-08	3.1785e-07
ENSSSCG00000004232	171.78	-3.98022	0.708443	-5.61826	1.92885e-08	3.19137e-07
ENSSSCG00000031813	315.29	-5.63541	1.00318	-5.61753	1.93701e-08	3.20149e-07
ENSSSCG00000039627	72.2108	-7.53263	1.34146	-5.61526	1.96272e-08	3.24056e-07
ENSSSCG00000006138	97.2493	8.30151	1.4786	5.61445	1.97184e-08	3.25219e-07
ENSSSCG00000017578	793.839	3.48656	0.621215	5.61248	1.99448e-08	3.28606e-07
ENSSSCG00000033829	71.9353	-4.99392	0.889827	-5.61223	1.99731e-08	3.28726e-07
ENSSSCG00000004218	114.03	-3.33147	0.594311	-5.60561	2.07527e-08	3.4084e-07
ENSSSCG00000004502	173.736	-4.88122	0.871429	-5.6014	2.12625e-08	3.48847e-07
ENSSSCG00000022676	296.977	-3.12293	0.558795	-5.58869	2.28792e-08	3.74587e-07
ENSSSCG00000024346	410.778	3.22799	0.577615	5.58848	2.29061e-08	3.74636e-07
ENSSSCG00000003737	114.95	-9.19583	1.64582	-5.5874	2.30497e-08	3.76591e-07
ENSSSCG00000039271	1005.36	-3.05927	0.548001	-5.5826	2.36944e-08	3.8672e-07
ENSSSCG00000011747	108.078	-6.81722	1.22136	-5.58165	2.38249e-08	3.88445e-07
ENSSSCG00000012276	286.628	-6.9076	1.23813	-5.57906	2.41823e-08	3.93861e-07
ENSSSCG00000039053	395.704	-8.17486	1.46548	-5.57829	2.42888e-08	3.95185e-07
ENSSSCG00000007529	179.005	3.16541	0.567537	5.57745	2.44066e-08	3.9669e-07
ENSSSCG00000030241	532.038	-3.68311	0.660454	-5.57663	2.45223e-08	3.98156e-07
ENSSSCG00000034348	1502.45	-3.18922	0.572356	-5.5721	2.51689e-08	4.08232e-07
ENSSSCG00000037304	210.828	-8.47445	1.52103	-5.57154	2.52502e-08	4.08704e-07
ENSSSCG00000039940	335.949	-5.50128	0.989463	-5.55986	2.69984e-08	4.36099e-07
ENSSSCG00000039193	2943.67	-4.68181	0.842193	-5.55907	2.71215e-08	4.37634e-07
ENSSSCG00000014443	134.13	-5.57771	1.00351	-5.55822	2.72534e-08	4.39311e-07
ENSSSCG00000004776	208.796	-4.20195	0.756269	-5.55616	2.75778e-08	4.43625e-07
ENSSSCG00000016521	66.014	-5.19503	0.935867	-5.55104	2.83981e-08	4.55884e-07
ENSSSCG00000011397	87.4594	5.03734	0.908931	5.54205	2.98944e-08	4.79413e-07
ENSSSCG00000004166	291.063	-3.65098	0.659052	-5.53974	3.02916e-08	4.85285e-07
ENSSSCG00000012020	89.9115	-6.21976	1.12354	-5.53584	3.09742e-08	4.95207e-07
ENSSSCG00000010431	90.286	4.11821	0.744562	5.53104	3.18334e-08	5.07907e-07
ENSSSCG00000010568	959.043	3.76847	0.682106	5.52475	3.29947e-08	5.24831e-07
ENSSSCG00000017734	498.536	-5.39138	0.976021	-5.52384	3.31673e-08	5.2704e-07
ENSSSCG00000011543	244.583	-4.31997	0.782436	-5.52118	3.3673e-08	5.34533e-07
ENSSSCG00000015893	138.291	-10.9046	1.97759	-5.51411	3.50549e-08	5.55906e-07
ENSSSCG00000015002	224.999	-7.20538	1.30743	-5.51108	3.5663e-08	5.64976e-07
ENSSSCG00000028334	61.0202	9.06409	1.64771	5.50101	3.77615e-08	5.9581e-07
ENSSSCG00000003325	53.0674	-7.07827	1.28714	-5.49921	3.81491e-08	6.01319e-07
ENSSSCG00000011609	6581.28	5.52467	1.00541	5.49494	3.90851e-08	6.15453e-07
ENSSSCG00000024417	162.44	-4.28884	0.781529	-5.48775	4.07074e-08	6.39712e-07
ENSSSCG00000015069	60.4418	9.05035	1.6493	5.48738	4.07936e-08	6.40422e-07
ENSSSCG00000021897	215.776	-3.76655	0.68866	-5.46939	4.51584e-08	7.08236e-07
ENSSSCG00000038283	58.9199	6.09574	1.11493	5.46736	4.568e-08	7.15699e-07
ENSSSCG00000003326	2080.73	-3.24557	0.5941	-5.46301	4.68136e-08	7.32726e-07
ENSSSCG00000027952	179.601	-5.04089	0.923067	-5.46102	4.73408e-08	7.40238e-07
ENSSSCG00000016662	81.734	8.05074	1.47465	5.45943	4.77658e-08	7.45394e-07
ENSSSCG00000040904	326.84	3.1742	0.581405	5.45954	4.77366e-08	7.45394e-07
ENSSSCG00000008392	414.008	-4.73884	0.86847	-5.45654	4.85503e-08	7.56129e-07
ENSSSCG00000023630	92.4274	4.71184	0.863762	5.45502	4.89672e-08	7.61863e-07
ENSSSCG00000015711	73.9611	-5.3884	0.988606	-5.45051	5.02268e-08	7.80685e-07
ENSSSCG00000033327	134.838	4.2522	0.78023	5.44994	5.03875e-08	7.82405e-07
ENSSSCG00000010476	3813.37	3.85027	0.707065	5.44543	5.16813e-08	8.01701e-07
ENSSSCG00000012705	727.214	-3.95268	0.725903	-5.44519	5.17504e-08	8.01977e-07
ENSSSCG00000001872	364.804	-4.51527	0.830173	-5.43895	5.35956e-08	8.28931e-07
ENSSSCG00000014232	878.649	-5.12974	0.943294	-5.43812	5.38465e-08	8.3199e-07
ENSSSCG00000026185	135.377	-6.06626	1.11639	-5.43383	5.51562e-08	8.51386e-07
ENSSSCG00000007873	70.8733	5.80831	1.06969	5.42989	5.63877e-08	8.69537e-07
ENSSSCG00000035960	74.7064	7.13337	1.31383	5.42945	5.65271e-08	8.70828e-07
ENSSSCG00000008535	64.2302	-6.7437	1.24319	-5.42452	5.81119e-08	8.92607e-07
ENSSSCG00000009216	577.076	-5.43551	1.00233	-5.42289	5.86438e-08	8.99894e-07
ENSSSCG00000022896	6829.78	-3.0561	0.563685	-5.42164	5.90542e-08	9.05305e-07
ENSSSCG00000000653	64.4834	9.14349	1.68669	5.42098	5.92736e-08	9.07779e-07
ENSSSCG00000017372	115.997	-4.3063	0.795565	-5.41288	6.20194e-08	9.47976e-07
ENSSSCG00000011432	196.32	3.25828	0.603436	5.39954	6.68113e-08	1.01923e-06
ENSSSCG00000035933	124.753	-5.48569	1.01606	-5.39898	6.70194e-08	1.02141e-06
ENSSSCG00000036792	56.2451	8.94656	1.65725	5.39843	6.72258e-08	1.02356e-06
ENSSSCG00000009865	764.905	6.97468	1.29315	5.39357	6.90719e-08	1.05065e-06
ENSSSCG00000021606	149.421	4.40447	0.819195	5.37658	7.59157e-08	1.15175e-06
ENSSSCG00000005967	1290.81	3.72013	0.692006	5.37587	7.62158e-08	1.1537e-06
ENSSSCG00000013061	289.536	3.40027	0.632489	5.37601	7.61562e-08	1.1537e-06
ENSSSCG00000024759	137.069	-4.65827	0.866894	-5.37352	7.72122e-08	1.16766e-06
ENSSSCG00000015636	164.158	-6.92347	1.28956	-5.36888	7.92287e-08	1.197e-06
ENSSSCG00000040403	92.336	4.24177	0.790295	5.36732	7.99152e-08	1.2062e-06
ENSSSCG00000013018	701.249	4.09448	0.762901	5.36698	8.00656e-08	1.20731e-06
ENSSSCG00000040440	56.1008	8.94315	1.66664	5.36597	8.05161e-08	1.21293e-06
ENSSSCG00000023693	81.1306	8.11703	1.5153	5.35672	8.47449e-08	1.27296e-06
ENSSSCG00000011700	110.232	-5.4006	1.00824	-5.35647	8.48636e-08	1.27352e-06
ENSSSCG00000012030	56.8015	8.96059	1.67291	5.35629	8.49482e-08	1.27357e-06
ENSSSCG00000040342	69.047	-7.44736	1.39106	-5.35374	8.6157e-08	1.28922e-06
ENSSSCG00000013928	267.554	-4.23263	0.791316	-5.34885	8.85149e-08	1.32072e-06
ENSSSCG00000006369	904.244	4.77294	0.892522	5.3477	8.90788e-08	1.32787e-06
ENSSSCG00000017640	216.383	4.158	0.778056	5.34409	9.0871e-08	1.35329e-06
ENSSSCG00000010507	84.3203	-3.6406	0.681932	-5.33865	9.36407e-08	1.39189e-06
ENSSSCG00000013754	404.509	-4.86157	0.911028	-5.33636	9.48303e-08	1.40824e-06
ENSSSCG00000004787	90.3596	-3.73386	0.699918	-5.33471	9.5699e-08	1.41845e-06
ENSSSCG00000029201	1000.95	3.03844	0.569544	5.33487	9.56145e-08	1.41845e-06
ENSSSCG00000029598	307.196	-3.08313	0.578426	-5.33022	9.80948e-08	1.45258e-06
ENSSSCG00000016873	81.6426	-3.5056	0.65791	-5.32838	9.90913e-08	1.46595e-06
ENSSSCG00000040920	818.469	-3.09665	0.58129	-5.32719	9.97412e-08	1.47417e-06
ENSSSCG00000017609	40.9757	-9.15036	1.71795	-5.32633	1.00217e-07	1.47981e-06
ENSSSCG00000016174	132128	5.11824	0.961483	5.32328	1.01914e-07	1.50062e-06
ENSSSCG00000033353	232.75	-4.26783	0.801711	-5.3234	1.01844e-07	1.50062e-06
ENSSSCG00000013742	980.101	-7.73918	1.45391	-5.323	1.0207e-07	1.50151e-06
ENSSSCG00000012002	507.207	-3.19817	0.600974	-5.32165	1.02828e-07	1.51123e-06
ENSSSCG00000031957	100.108	-3.84241	0.724447	-5.30391	1.13346e-07	1.66269e-06
ENSSSCG00000034868	1516.15	-3.66205	0.690523	-5.3033	1.13726e-07	1.6667e-06
ENSSSCG00000007528	169.847	-6.20833	1.17077	-5.30276	1.14062e-07	1.67006e-06
ENSSSCG00000009338	571.678	-3.90745	0.7374	-5.29896	1.16463e-07	1.70363e-06
ENSSSCG00000029186	1064.45	-3.64257	0.688367	-5.29162	1.2124e-07	1.7702e-06
ENSSSCG00000015015	82.4266	-6.06993	1.14748	-5.2898	1.22449e-07	1.78618e-06
ENSSSCG00000017951	385.948	-6.36608	1.20396	-5.28759	1.23937e-07	1.80621e-06
ENSSSCG00000010814	86.5101	-3.57334	0.676114	-5.28512	1.25624e-07	1.82739e-06
ENSSSCG00000000748	137.039	-9.43775	1.78722	-5.28067	1.28712e-07	1.87056e-06
ENSSSCG00000035025	735.935	-3.78185	0.716321	-5.27954	1.29506e-07	1.88035e-06
ENSSSCG00000027230	250.406	3.72867	0.706448	5.27806	1.30562e-07	1.89393e-06
ENSSSCG00000015535	1826.04	4.06675	0.770757	5.27631	1.31812e-07	1.9103e-06
ENSSSCG00000001490	57.425	-6.20557	1.17656	-5.27436	1.33223e-07	1.92896e-06
ENSSSCG00000007238	80.9571	-8.68819	1.64818	-5.27139	1.35397e-07	1.95862e-06
ENSSSCG00000036940	96.531	3.98656	0.757288	5.26426	1.40754e-07	2.03049e-06
ENSSSCG00000016285	211.108	-5.87694	1.11757	-5.25869	1.45081e-07	2.08907e-06
ENSSSCG00000032613	91.5871	3.4592	0.657884	5.25807	1.45576e-07	2.09427e-06
ENSSSCG00000005953	121.267	-9.27527	1.76447	-5.2567	1.46661e-07	2.10599e-06
ENSSSCG00000012072	133.549	-6.78242	1.29024	-5.25672	1.46649e-07	2.10599e-06
ENSSSCG00000039751	106.83	-5.59236	1.06499	-5.25108	1.51214e-07	2.16938e-06
ENSSSCG00000022987	246.485	-5.31481	1.01227	-5.25038	1.51788e-07	2.17563e-06
ENSSSCG00000004840	51.9624	-4.39589	0.837335	-5.24986	1.52214e-07	2.17615e-06
ENSSSCG00000008840	82.8989	-10.1747	1.93803	-5.25002	1.5208e-07	2.17615e-06
ENSSSCG00000017181	158.339	-4.48787	0.854861	-5.24983	1.52241e-07	2.17615e-06
ENSSSCG00000025436	71.9567	7.85875	1.4981	5.24583	1.55582e-07	2.22188e-06
ENSSSCG00000013586	97.4588	4.00218	0.763505	5.24185	1.58971e-07	2.26613e-06
ENSSSCG00000006083	5156.85	3.38114	0.645376	5.23903	1.61424e-07	2.29901e-06
ENSSSCG00000004371	238.479	3.70424	0.707248	5.23755	1.62726e-07	2.31333e-06
ENSSSCG00000028092	2377.02	-3.83795	0.734399	-5.22598	1.73236e-07	2.45829e-06
ENSSSCG00000023026	1158.87	3.15094	0.603266	5.22314	1.75918e-07	2.49182e-06
ENSSSCG00000005707	178.541	-4.34852	0.832613	-5.22275	1.76289e-07	2.49483e-06
ENSSSCG00000010283	2263.42	-3.78575	0.724925	-5.22226	1.7675e-07	2.4991e-06
ENSSSCG00000023934	56.7233	-7.1968	1.37824	-5.22171	1.77275e-07	2.50425e-06
ENSSSCG00000009842	63.6835	-4.61562	0.884163	-5.22032	1.78613e-07	2.52088e-06
ENSSSCG00000008723	82.9774	-4.86351	0.931799	-5.21949	1.79417e-07	2.52994e-06
ENSSSCG00000008444	357.902	-4.31617	0.827004	-5.21905	1.79841e-07	2.53364e-06
ENSSSCG00000007728	100.424	-7.43875	1.42632	-5.21535	1.83468e-07	2.58009e-06
ENSSSCG00000024009	726.182	-3.35369	0.643098	-5.21491	1.83911e-07	2.584e-06
ENSSSCG00000017923	147.537	3.01262	0.577902	5.21303	1.85777e-07	2.60788e-06
ENSSSCG00000034891	52.8451	8.85635	1.69999	5.20964	1.89212e-07	2.65372e-06
ENSSSCG00000030300	190.092	-4.80179	0.921887	-5.20865	1.90218e-07	2.66543e-06
ENSSSCG00000005730	106.783	-10.5385	2.02465	-5.2051	1.93895e-07	2.7121e-06
ENSSSCG00000002671	65.7554	7.81269	1.50162	5.20284	1.9627e-07	2.74288e-06
ENSSSCG00000036523	49.7983	-6.99474	1.34487	-5.20105	1.98167e-07	2.76692e-06
ENSSSCG00000000692	297.197	-5.04566	0.970205	-5.20062	1.98628e-07	2.77088e-06
ENSSSCG00000014169	147.852	-7.59209	1.46048	-5.19836	2.01055e-07	2.80224e-06
ENSSSCG00000030575	94.764	-5.30781	1.02275	-5.18974	2.10588e-07	2.9325e-06
ENSSSCG00000007056	364.292	-3.66331	0.706204	-5.18732	2.13338e-07	2.96815e-06
ENSSSCG00000013911	864.197	-3.1628	0.61014	-5.18373	2.17487e-07	3.02318e-06
ENSSSCG00000004075	105.5	-5.76031	1.11149	-5.1825	2.18931e-07	3.03786e-06
ENSSSCG00000036011	285.021	-9.54115	1.84265	-5.17795	2.24343e-07	3.1047e-06
ENSSSCG00000031724	91.2124	-5.80989	1.12311	-5.17302	2.30343e-07	3.1821e-06
ENSSSCG00000035058	218.909	-5.22334	1.01011	-5.17104	2.32791e-07	3.21309e-06
ENSSSCG00000006693	84.6198	5.63875	1.09059	5.17036	2.3365e-07	3.2221e-06
ENSSSCG00000032938	94.5213	3.37856	0.653618	5.16902	2.35329e-07	3.2424e-06
ENSSSCG00000023162	673.758	4.12017	0.797176	5.16845	2.36038e-07	3.24932e-06
ENSSSCG00000024480	60.5946	-4.53653	0.8779	-5.16749	2.37265e-07	3.26333e-06
ENSSSCG00000029888	90.8973	-7.87407	1.52388	-5.16713	2.3771e-07	3.26659e-06
ENSSSCG00000012785	544.896	-5.1665	1.00006	-5.1662	2.38895e-07	3.27999e-06
ENSSSCG00000003368	59.631	4.41486	0.854598	5.16601	2.39145e-07	3.28054e-06
ENSSSCG00000004839	80.7953	-7.67619	1.48633	-5.16453	2.41048e-07	3.30375e-06
ENSSSCG00000008625	151.373	6.18307	1.19786	5.16178	2.44617e-07	3.34974e-06
ENSSSCG00000021749	128.711	-4.10297	0.795019	-5.16085	2.45837e-07	3.36056e-06
ENSSSCG00000006696	423.425	5.17525	1.00292	5.16017	2.46727e-07	3.36979e-06
ENSSSCG00000011999	62.2157	-9.74849	1.89107	-5.15501	2.53619e-07	3.46089e-06
ENSSSCG00000008721	82.4781	-6.68061	1.29667	-5.15212	2.5756e-07	3.51162e-06
ENSSSCG00000005002	66.6207	-4.54105	0.881722	-5.15021	2.60193e-07	3.54134e-06
ENSSSCG00000005586	59.3412	-5.22542	1.01484	-5.14899	2.61889e-07	3.56133e-06
ENSSSCG00000002252	550.847	-4.16389	0.808725	-5.14871	2.62283e-07	3.56359e-06
ENSSSCG00000011060	71.9409	-8.50725	1.65252	-5.14806	2.6319e-07	3.57281e-06
ENSSSCG00000037950	81.5328	3.68702	0.716347	5.14698	2.64713e-07	3.59037e-06
ENSSSCG00000017537	1247.64	-4.97437	0.966906	-5.14463	2.68051e-07	3.63249e-06
ENSSSCG00000004976	258.815	-3.85041	0.749056	-5.14036	2.74217e-07	3.71284e-06
ENSSSCG00000016262	61.8829	-5.50088	1.07095	-5.13645	2.7997e-07	3.78419e-06
ENSSSCG00000004309	140.899	-4.00301	0.779506	-5.13532	2.81668e-07	3.80386e-06
ENSSSCG00000026962	109.184	3.3086	0.644738	5.1317	2.8714e-07	3.86774e-06
ENSSSCG00000040603	169.677	-3.17551	0.619631	-5.12484	2.97783e-07	4.00766e-06
ENSSSCG00000033188	72.0355	-6.16647	1.20461	-5.11905	3.07083e-07	4.12926e-06
ENSSSCG00000002275	54.953	-5.11996	1.00074	-5.11616	3.11824e-07	4.18941e-06
ENSSSCG00000040956	44.5799	-9.26629	1.81322	-5.11041	3.21461e-07	4.31149e-06
ENSSSCG00000030597	476.422	3.89507	0.763219	5.10347	3.33477e-07	4.46119e-06
ENSSSCG00000023004	41.9325	-4.88567	0.95802	-5.09975	3.40095e-07	4.54583e-06
ENSSSCG00000007578	34.9948	-8.92285	1.75087	-5.09622	3.46498e-07	4.62746e-06
ENSSSCG00000017084	45.0356	8.62607	1.69275	5.0959	3.47082e-07	4.63132e-06
ENSSSCG00000016685	80.4484	-3.38263	0.663878	-5.09526	3.48257e-07	4.64303e-06
ENSSSCG00000021818	129.532	-4.55521	0.894758	-5.09099	3.56194e-07	4.74481e-06
ENSSSCG00000016423	232.246	-3.95696	0.777345	-5.09035	3.57405e-07	4.75688e-06
ENSSSCG00000034635	57.339	-4.32335	0.849891	-5.08695	3.63872e-07	4.83064e-06
ENSSSCG00000010056	469.322	6.52347	1.28439	5.07905	3.7932e-07	5.02719e-06
ENSSSCG00000001753	62.6393	-7.32265	1.44191	-5.07844	3.80547e-07	5.03767e-06
ENSSSCG00000012848	72.41	6.71614	1.32255	5.07818	3.81076e-07	5.03767e-06
ENSSSCG00000029865	154.048	-6.45875	1.27183	-5.07831	3.8081e-07	5.03767e-06
ENSSSCG00000024613	136.364	-4.51819	0.89033	-5.07474	3.88025e-07	5.12401e-06
ENSSSCG00000039535	323.943	-5.70632	1.12448	-5.07462	3.88262e-07	5.12401e-06
ENSSSCG00000000195	1907.45	-6.88762	1.35811	-5.07149	3.94718e-07	5.20482e-06
ENSSSCG00000007499	63.7387	7.6782	1.51418	5.07087	3.96002e-07	5.21736e-06
ENSSSCG00000008406	1281.81	-3.65036	0.720637	-5.06546	4.07423e-07	5.35431e-06
ENSSSCG00000030626	150.834	3.97103	0.784153	5.0641	4.10335e-07	5.38805e-06
ENSSSCG00000038410	380.598	-5.70098	1.12582	-5.06384	4.10904e-07	5.391e-06
ENSSSCG00000032741	996.729	-3.0264	0.597896	-5.06175	4.15431e-07	5.44584e-06
ENSSSCG00000037218	38.9326	-9.08682	1.79642	-5.05829	4.23033e-07	5.54084e-06
ENSSSCG00000014219	398.444	-3.23289	0.63917	-5.05796	4.23769e-07	5.54584e-06
ENSSSCG00000017101	274.468	-4.62411	0.914371	-5.05714	4.2558e-07	5.5649e-06
ENSSSCG00000011532	518.254	3.13431	0.62022	5.05355	4.33667e-07	5.66591e-06
ENSSSCG00000007094	1550.27	-3.49329	0.691613	-5.05093	4.39671e-07	5.73956e-06
ENSSSCG00000023451	86.5538	-4.60861	0.913373	-5.04571	4.51852e-07	5.88385e-06
ENSSSCG00000006140	404.686	3.15685	0.625754	5.04487	4.53834e-07	5.90475e-06
ENSSSCG00000033192	43.7494	8.58435	1.70262	5.04185	4.61042e-07	5.99355e-06
ENSSSCG00000004918	170.765	3.06127	0.60721	5.04154	4.61803e-07	5.99845e-06
ENSSSCG00000035798	1856.71	5.56486	1.10431	5.03924	4.67393e-07	6.06604e-06
ENSSSCG00000032532	755.482	5.32288	1.05662	5.03764	4.71305e-07	6.11174e-06
ENSSSCG00000040946	132.109	-3.15785	0.62734	-5.03372	4.81065e-07	6.23313e-06
ENSSSCG00000003160	75.319	3.6146	0.718178	5.03302	4.82815e-07	6.25064e-06
ENSSSCG00000027922	55.8871	6.71726	1.33479	5.03246	4.8422e-07	6.26365e-06
ENSSSCG00000033570	315.869	3.21094	0.638304	5.03043	4.8939e-07	6.32529e-06
ENSSSCG00000027541	189.462	-4.45534	0.886201	-5.02745	4.97033e-07	6.41348e-06
ENSSSCG00000021906	283.84	-3.75341	0.746885	-5.02543	5.02318e-07	6.47634e-06
ENSSSCG00000009196	117.669	-24.0477	4.78538	-5.02524	5.02813e-07	6.47739e-06
ENSSSCG00000002991	63.2164	-9.7719	1.94525	-5.02346	5.07486e-07	6.53222e-06
ENSSSCG00000014598	501.213	3.60777	0.718209	5.02329	5.07949e-07	6.5328e-06
ENSSSCG00000008710	131.413	-7.80893	1.55785	-5.01264	5.36869e-07	6.88777e-06
ENSSSCG00000038228	141.902	-4.11731	0.822003	-5.00887	5.47504e-07	7.01846e-06
ENSSSCG00000034191	126.671	-4.73977	0.946653	-5.00687	5.53212e-07	7.08582e-06
ENSSSCG00000013020	99.0518	3.29831	0.658792	5.0066	5.54007e-07	7.09021e-06
ENSSSCG00000036744	66.0363	6.58671	1.3158	5.00586	5.56129e-07	7.11154e-06
ENSSSCG00000039142	78.1886	-10.08	2.01387	-5.00531	5.5773e-07	7.12267e-06
ENSSSCG00000004850	55.3659	-8.13565	1.62575	-5.00426	5.60784e-07	7.15354e-06
ENSSSCG00000007100	81.1449	-5.87562	1.17423	-5.00382	5.62058e-07	7.16395e-06
ENSSSCG00000015144	231.638	-3.35222	0.670237	-5.00154	5.68736e-07	7.24317e-06
ENSSSCG00000027941	839.352	-3.18019	0.636161	-4.99904	5.76155e-07	7.33169e-06
ENSSSCG00000022490	52.1765	-4.81475	0.963753	-4.99584	5.85799e-07	7.44835e-06
ENSSSCG00000034834	53.3677	-9.52647	1.90796	-4.99302	5.94432e-07	7.54698e-06
ENSSSCG00000008141	191.388	-4.35774	0.874234	-4.98464	6.20786e-07	7.86765e-06
ENSSSCG00000024285	597.37	-3.29444	0.661245	-4.98218	6.28721e-07	7.96176e-06
ENSSSCG00000028047	338.394	-3.9894	0.800854	-4.98143	6.31146e-07	7.98602e-06
ENSSSCG00000022501	189.106	-8.95049	1.79691	-4.98105	6.32409e-07	7.98907e-06
ENSSSCG00000026142	291.106	3.06126	0.614846	4.9789	6.39451e-07	8.07153e-06
ENSSSCG00000039121	139.182	-3.9213	0.787616	-4.97869	6.40152e-07	8.07386e-06
ENSSSCG00000001682	40.8249	-5.36922	1.07921	-4.97515	6.51961e-07	8.20957e-06
ENSSSCG00000001906	65.9387	4.17742	0.839647	4.97521	6.51767e-07	8.20957e-06
ENSSSCG00000035689	108.362	-7.05771	1.41888	-4.97415	6.55341e-07	8.2455e-06
ENSSSCG00000012454	33.5438	-8.85864	1.78159	-4.97231	6.61588e-07	8.31742e-06
ENSSSCG00000016469	50.433	6.01265	1.21021	4.96827	6.75526e-07	8.47901e-06
ENSSSCG00000001920	113.251	-4.82623	0.972011	-4.9652	6.86308e-07	8.60745e-06
ENSSSCG00000006572	123.458	6.71405	1.35306	4.9621	6.97333e-07	8.73871e-06
ENSSSCG00000024236	304.072	-3.86589	0.779155	-4.96164	6.98988e-07	8.75245e-06
ENSSSCG00000026457	83.1029	-6.14725	1.23936	-4.96	7.04917e-07	8.81963e-06
ENSSSCG00000009320	213.585	3.09526	0.624653	4.95516	7.22704e-07	9.02775e-06
ENSSSCG00000011230	443.795	3.04729	0.615407	4.95167	7.35777e-07	9.1764e-06
ENSSSCG00000026098	56.161	4.71855	0.952993	4.9513	7.37206e-07	9.18691e-06
ENSSSCG00000021911	2570.3	-3.2161	0.650611	-4.9432	7.68487e-07	9.5539e-06
ENSSSCG00000004439	599.602	-3.19319	0.646137	-4.94198	7.73347e-07	9.60069e-06
ENSSSCG00000009751	1082.7	-4.60503	0.931827	-4.94193	7.73519e-07	9.60069e-06
ENSSSCG00000038627	62.0658	4.08505	0.826719	4.94128	7.76129e-07	9.61834e-06
ENSSSCG00000022331	1113.35	-3.03363	0.61455	-4.93634	7.9601e-07	9.84135e-06
ENSSSCG00000038838	86.6481	6.24541	1.26537	4.93564	7.98892e-07	9.86919e-06
ENSSSCG00000000600	133.666	-3.15976	0.640611	-4.93242	8.12175e-07	1.00254e-05
ENSSSCG00000010232	33.849	-8.87031	1.79852	-4.93202	8.13846e-07	1.00381e-05
ENSSSCG00000002450	50.2211	-4.47589	0.907749	-4.93076	8.1909e-07	1.00948e-05
ENSSSCG00000009953	280.021	3.25389	0.66008	4.92954	8.24228e-07	1.01422e-05
ENSSSCG00000015898	45.0969	-9.28262	1.88375	-4.92774	8.31863e-07	1.022e-05
ENSSSCG00000034795	572.961	-3.33855	0.677539	-4.92747	8.33017e-07	1.02262e-05
ENSSSCG00000024873	58.8176	-5.62144	1.14093	-4.92707	8.34716e-07	1.0239e-05
ENSSSCG00000036755	117.945	3.85145	0.781846	4.92609	8.38898e-07	1.02822e-05
ENSSSCG00000034607	80.6903	-23.5312	4.78567	-4.91702	8.78719e-07	1.07451e-05
ENSSSCG00000017144	393.914	-5.47825	1.11517	-4.91249	8.99277e-07	1.09793e-05
ENSSSCG00000035539	61.7298	-3.81585	0.77715	-4.91005	9.10509e-07	1.11078e-05
ENSSSCG00000031694	78.352	-3.63979	0.741976	-4.90554	9.31728e-07	1.13401e-05
ENSSSCG00000003156	53.6967	4.17372	0.851707	4.90042	9.56309e-07	1.16122e-05
ENSSSCG00000037634	1628.59	5.61224	1.14602	4.89716	9.72326e-07	1.17793e-05
ENSSSCG00000010816	291.299	-3.99081	0.815148	-4.89581	9.79038e-07	1.18514e-05
ENSSSCG00000036652	30.5583	-8.73226	1.78494	-4.8922	9.9714e-07	1.20519e-05
ENSSSCG00000024552	54.3792	-4.58645	0.937738	-4.89097	1.0034e-06	1.21182e-05
ENSSSCG00000026471	100.925	-5.27008	1.07853	-4.88637	1.02713e-06	1.23952e-05
ENSSSCG00000010325	141.669	-3.99981	0.818885	-4.88446	1.03711e-06	1.2506e-05
ENSSSCG00000035420	484.255	-3.68707	0.754903	-4.88417	1.03868e-06	1.25153e-05
ENSSSCG00000012855	55.7683	6.54622	1.34105	4.88143	1.05322e-06	1.2671e-05
ENSSSCG00000001025	7888.11	3.1737	0.650302	4.88035	1.05899e-06	1.27111e-05
ENSSSCG00000033465	94.6432	-4.53794	0.930534	-4.87671	1.0787e-06	1.29279e-05
ENSSSCG00000001817	4092.95	3.99686	0.819827	4.87525	1.08671e-06	1.30139e-05
ENSSSCG00000003266	352.97	5.4987	1.12817	4.87401	1.09353e-06	1.30856e-05
ENSSSCG00000028530	58.4227	3.89293	0.798765	4.87369	1.09533e-06	1.30971e-05
ENSSSCG00000012504	368.198	-3.45131	0.708248	-4.87302	1.09904e-06	1.31314e-05
ENSSSCG00000016219	40.2715	-6.68874	1.37386	-4.86858	1.12404e-06	1.34199e-05
ENSSSCG00000012638	874.973	-4.67733	0.961252	-4.86588	1.1395e-06	1.35734e-05
ENSSSCG00000020749	175.234	-3.00108	0.616754	-4.86592	1.13924e-06	1.35734e-05
ENSSSCG00000028942	131.688	-6.16047	1.26605	-4.86589	1.13943e-06	1.35734e-05
ENSSSCG00000015907	134.494	3.13016	0.644131	4.85951	1.17676e-06	1.40066e-05
ENSSSCG00000016841	335.22	-4.40847	0.907539	-4.85761	1.18811e-06	1.41095e-05
ENSSSCG00000005641	598.992	-4.62618	0.953136	-4.85364	1.21213e-06	1.43729e-05
ENSSSCG00000037207	67.0773	-8.41608	1.74334	-4.82756	1.38218e-06	1.63398e-05
ENSSSCG00000039101	43.1902	-6.18065	1.28097	-4.82499	1.40012e-06	1.65269e-05
ENSSSCG00000001664	260.423	-4.30471	0.892507	-4.82317	1.41295e-06	1.66658e-05
ENSSSCG00000016621	78.8732	-4.47062	0.927202	-4.82162	1.42398e-06	1.67706e-05
ENSSSCG00000013401	770.026	-3.03389	0.629573	-4.81897	1.44303e-06	1.69822e-05
ENSSSCG00000017160	627.456	-3.79284	0.787458	-4.81656	1.46057e-06	1.71757e-05
ENSSSCG00000013377	91.0235	5.02143	1.04298	4.81452	1.47557e-06	1.7339e-05
ENSSSCG00000024485	114.791	-3.92367	0.81666	-4.80454	1.55111e-06	1.81858e-05
ENSSSCG00000001229	3958.7	-4.19742	0.874366	-4.80052	1.58251e-06	1.85262e-05
ENSSSCG00000038610	218.65	-5.01945	1.04572	-4.79998	1.5868e-06	1.85625e-05
ENSSSCG00000009735	41.3714	8.50309	1.77275	4.79657	1.61408e-06	1.88675e-05
ENSSSCG00000036086	103.426	-7.48655	1.5629	-4.79016	1.66645e-06	1.94217e-05
ENSSSCG00000017343	3584.16	-7.54334	1.57592	-4.78663	1.69608e-06	1.97522e-05
ENSSSCG00000015906	87.8168	-5.0044	1.04661	-4.78155	1.73953e-06	2.02432e-05
ENSSSCG00000037404	70.2313	-9.92511	2.07811	-4.77603	1.78791e-06	2.07908e-05
ENSSSCG00000040405	79.4018	-3.04746	0.638533	-4.7726	1.8186e-06	2.11162e-05
ENSSSCG00000028387	57.9237	7.52018	1.57589	4.77202	1.82387e-06	2.11618e-05
ENSSSCG00000003038	537.465	-3.03545	0.637206	-4.76368	1.9009e-06	2.20066e-05
ENSSSCG00000009053	135.95	-3.11689	0.654748	-4.76045	1.93163e-06	2.23459e-05
ENSSSCG00000033539	205.169	3.82855	0.804426	4.75936	1.9421e-06	2.24503e-05
ENSSSCG00000034286	41.2532	-4.33182	0.910261	-4.75887	1.94679e-06	2.24879e-05
ENSSSCG00000003793	84.3591	-6.41511	1.34815	-4.75844	1.95095e-06	2.25028e-05
ENSSSCG00000013902	47.428	7.34196	1.543	4.75825	1.95283e-06	2.25078e-05
ENSSSCG00000034062	54.2248	-5.46256	1.14814	-4.75775	1.95763e-06	2.25465e-05
ENSSSCG00000016589	153.861	-4.32035	0.90823	-4.7569	1.96593e-06	2.26256e-05
ENSSSCG00000014249	135.174	-4.6983	0.988033	-4.75521	1.98241e-06	2.27985e-05
ENSSSCG00000004195	41.2587	8.49913	1.78909	4.75053	2.02884e-06	2.33152e-05
ENSSSCG00000033062	47.0128	-5.57449	1.17429	-4.74713	2.06328e-06	2.36763e-05
ENSSSCG00000025141	103.751	-3.92604	0.827802	-4.74273	2.10858e-06	2.41784e-05
ENSSSCG00000011325	44.932	4.65533	0.981627	4.74246	2.11134e-06	2.41923e-05
ENSSSCG00000000838	70.5323	-5.66923	1.19605	-4.73995	2.13772e-06	2.44767e-05
ENSSSCG00000037225	45.0753	-7.83756	1.65464	-4.73672	2.1721e-06	2.48158e-05
ENSSSCG00000002688	214.318	4.22452	0.892116	4.7354	2.18626e-06	2.49412e-05
ENSSSCG00000030998	39.5838	-4.26522	0.900909	-4.73435	2.19756e-06	2.50336e-05
ENSSSCG00000023915	50.45	5.32699	1.12556	4.73276	2.21492e-06	2.51947e-05
ENSSSCG00000022345	288.371	-3.27759	0.693322	-4.72737	2.27441e-06	2.58152e-05
ENSSSCG00000015126	58.2583	7.52371	1.59214	4.72554	2.29501e-06	2.60301e-05
ENSSSCG00000001427	951.371	-6.57877	1.3933	-4.72173	2.33849e-06	2.64657e-05
ENSSSCG00000015508	126.593	-9.3414	1.97988	-4.71816	2.37993e-06	2.69152e-05
ENSSSCG00000010556	331.788	-3.17869	0.674951	-4.70952	2.48302e-06	2.80203e-05
ENSSSCG00000001500	48.475	7.27079	1.54445	4.7077	2.50527e-06	2.82511e-05
ENSSSCG00000016668	137.988	-3.70186	0.7871	-4.70317	2.56157e-06	2.88652e-05
ENSSSCG00000028931	36.7444	-9.00498	1.91775	-4.69559	2.65841e-06	2.99348e-05
ENSSSCG00000036502	36.305	-4.92174	1.04825	-4.6952	2.66349e-06	2.99489e-05
ENSSSCG00000016176	82.6862	-5.49773	1.17161	-4.69246	2.69944e-06	3.03314e-05
ENSSSCG00000017948	2270.07	-3.86842	0.824514	-4.69175	2.70874e-06	3.0414e-05
ENSSSCG00000040088	112.828	4.13486	0.881502	4.6907	2.72274e-06	3.05493e-05
ENSSSCG00000023479	176.763	-4.62687	0.986931	-4.68814	2.75704e-06	3.0912e-05
ENSSSCG00000009317	78.4579	9.42714	2.0119	4.68569	2.79021e-06	3.12616e-05
ENSSSCG00000003988	70.3958	3.78722	0.808921	4.68181	2.84351e-06	3.18132e-05
ENSSSCG00000001567	178.086	-4.24916	0.908254	-4.67839	2.89141e-06	3.22919e-05
ENSSSCG00000026211	346.109	-6.02092	1.28703	-4.67814	2.89489e-06	3.22919e-05
ENSSSCG00000034351	151.763	-3.69534	0.789945	-4.67798	2.8972e-06	3.22919e-05
ENSSSCG00000008563	55.0167	-5.78529	1.237	-4.67686	2.91305e-06	3.2429e-05
ENSSSCG00000037158	458.436	-3.06944	0.657029	-4.6717	2.9872e-06	3.32072e-05
ENSSSCG00000003622	236.833	-3.52636	0.755111	-4.66999	3.01218e-06	3.34373e-05
ENSSSCG00000033236	26.5371	-8.52998	1.82986	-4.66156	3.13826e-06	3.48122e-05
ENSSSCG00000015746	38.2254	-9.04338	1.94086	-4.65947	3.17024e-06	3.51372e-05
ENSSSCG00000035180	34.5654	8.24391	1.76933	4.65935	3.17205e-06	3.51372e-05
ENSSSCG00000001916	74.9653	-5.07571	1.08973	-4.65774	3.19694e-06	3.5388e-05
ENSSSCG00000039922	41.5701	4.89933	1.05529	4.64263	3.43996e-06	3.79438e-05
ENSSSCG00000036542	68.3566	3.35845	0.723439	4.64233	3.44497e-06	3.79723e-05
ENSSSCG00000002467	59.1752	-4.62485	0.9972	-4.63783	3.52085e-06	3.87268e-05
ENSSSCG00000012490	455.408	-3.63188	0.783224	-4.63709	3.53349e-06	3.88387e-05
ENSSSCG00000036943	344.954	-5.57051	1.2015	-4.63628	3.54739e-06	3.89641e-05
ENSSSCG00000033453	57.1507	3.78514	0.816542	4.63557	3.55956e-06	3.90703e-05
ENSSSCG00000026417	45.2054	5.86778	1.26586	4.63542	3.56209e-06	3.90707e-05
ENSSSCG00000000418	342.61	3.896	0.841082	4.63213	3.61927e-06	3.967e-05
ENSSSCG00000003225	53.8565	7.4067	1.60127	4.62551	3.73669e-06	4.08998e-05
ENSSSCG00000015830	781.482	3.34913	0.724136	4.625	3.74598e-06	4.09728e-05
ENSSSCG00000003809	1155.75	-3.49063	0.754755	-4.62485	3.74867e-06	4.09735e-05
ENSSSCG00000031219	753.829	-3.52366	0.762525	-4.62104	3.81813e-06	4.17037e-05
ENSSSCG00000016011	37.8351	-9.02855	1.95535	-4.61735	3.88662e-06	4.23926e-05
ENSSSCG00000025996	280.292	-3.17579	0.687781	-4.61744	3.88497e-06	4.23926e-05
ENSSSCG00000017018	384.603	-4.59001	0.994169	-4.61693	3.8946e-06	4.24501e-05
ENSSSCG00000017233	261.863	5.98396	1.29751	4.61186	3.99073e-06	4.34374e-05
ENSSSCG00000010831	117.033	-3.98992	0.865989	-4.60736	4.07819e-06	4.43584e-05
ENSSSCG00000015277	570.945	3.25389	0.70629	4.60702	4.08472e-06	4.43986e-05
ENSSSCG00000030675	32.1075	8.13798	1.7668	4.60606	4.10363e-06	4.45732e-05
ENSSSCG00000038990	196.455	-4.19646	0.911303	-4.6049	4.12655e-06	4.47911e-05
ENSSSCG00000005081	54.2801	-3.606	0.783591	-4.60189	4.18672e-06	4.54127e-05
ENSSSCG00000031750	42.2345	6.31971	1.3745	4.59783	4.26924e-06	4.62723e-05
ENSSSCG00000039637	64.1321	-3.79377	0.825187	-4.59747	4.27652e-06	4.62905e-05
ENSSSCG00000016614	3752.03	-3.26381	0.710219	-4.5955	4.31712e-06	4.66977e-05
ENSSSCG00000037981	115.152	-5.04116	1.09726	-4.59432	4.34159e-06	4.68653e-05
ENSSSCG00000007437	246.651	-5.13875	1.11907	-4.59199	4.39049e-06	4.72952e-05
ENSSSCG00000038188	1047.04	5.95836	1.2983	4.58937	4.44596e-06	4.78598e-05
ENSSSCG00000004052	275.19	-4.15898	0.906407	-4.58842	4.46608e-06	4.80433e-05
ENSSSCG00000010651	600.185	-3.04351	0.66494	-4.57712	4.71417e-06	5.06426e-05
ENSSSCG00000012769	182.266	-5.19606	1.13534	-4.57665	4.7247e-06	5.07208e-05
ENSSSCG00000023057	70.1115	-3.15341	0.689141	-4.57585	4.74287e-06	5.0881e-05
ENSSSCG00000035601	319.826	3.41872	0.748413	4.56797	4.9248e-06	5.27966e-05
ENSSSCG00000001100	824.823	3.09388	0.677354	4.5676	4.93352e-06	5.28538e-05
ENSSSCG00000033958	55.2968	-3.73437	0.81792	-4.56569	4.97846e-06	5.32624e-05
ENSSSCG00000040687	148.832	-5.87216	1.28831	-4.55805	5.16311e-06	5.50872e-05
ENSSSCG00000033608	5626.12	3.69982	0.811778	4.55767	5.17236e-06	5.51483e-05
ENSSSCG00000003651	58.1377	4.11387	0.90303	4.55563	5.22286e-06	5.56489e-05
ENSSSCG00000017249	101.179	-3.24365	0.712206	-4.55437	5.25437e-06	5.59085e-05
ENSSSCG00000009138	263.954	-4.00448	0.879312	-4.55411	5.2609e-06	5.59399e-05
ENSSSCG00000038801	305.114	3.0195	0.665438	4.53761	5.68961e-06	6.02937e-05
ENSSSCG00000024998	30.7434	-8.72838	1.92727	-4.52888	5.9297e-06	6.25837e-05
ENSSSCG00000037449	270.52	-4.93499	1.08997	-4.52765	5.96419e-06	6.29053e-05
ENSSSCG00000032074	341.904	-3.31658	0.733225	-4.52328	6.0888e-06	6.40901e-05
ENSSSCG00000039392	52.592	-6.02003	1.3311	-4.5226	6.10833e-06	6.42524e-05
ENSSSCG00000029641	41.7811	8.51832	1.88557	4.51763	6.2537e-06	6.57374e-05
ENSSSCG00000038660	40.6554	7.12089	1.57868	4.51067	6.4623e-06	6.77028e-05
ENSSSCG00000003876	63.2773	-5.33313	1.18273	-4.50915	6.50871e-06	6.80978e-05
ENSSSCG00000010543	43.9729	5.83517	1.29536	4.50465	6.64823e-06	6.94183e-05
ENSSSCG00000000541	147.384	-4.44735	0.988108	-4.50087	6.76747e-06	7.05867e-05
ENSSSCG00000005232	703.841	-3.4263	0.761261	-4.50082	6.76914e-06	7.05867e-05
ENSSSCG00000035243	132.266	3.58649	0.796927	4.5004	6.78268e-06	7.06807e-05
ENSSSCG00000012754	109.241	5.25843	1.16861	4.49975	6.80342e-06	7.08497e-05
ENSSSCG00000024293	89.6378	-3.04579	0.677589	-4.49505	6.95546e-06	7.23367e-05
ENSSSCG00000004858	174.382	-3.1323	0.697402	-4.49139	7.07597e-06	7.35412e-05
ENSSSCG00000003762	52.2983	5.71174	1.27194	4.49059	7.10269e-06	7.377e-05
ENSSSCG00000031031	56.7948	-7.19261	1.60243	-4.48857	7.17033e-06	7.44231e-05
ENSSSCG00000010529	40.2491	5.69956	1.27047	4.4862	7.25058e-06	7.52062e-05
ENSSSCG00000033151	63.323	-6.69657	1.49411	-4.48198	7.39536e-06	7.66571e-05
ENSSSCG00000036383	193.168	-4.65208	1.0381	-4.48136	7.41688e-06	7.68293e-05
ENSSSCG00000035772	56.1176	7.44922	1.66295	4.47952	7.4811e-06	7.74433e-05
ENSSSCG00000013273	296.442	-4.06855	0.90997	-4.47108	7.78257e-06	8.02456e-05
ENSSSCG00000008919	81.0244	-5.71191	1.27784	-4.46997	7.82289e-06	8.06082e-05
ENSSSCG00000016642	242.213	-3.63163	0.812828	-4.4679	7.89914e-06	8.13403e-05
ENSSSCG00000009527	334.644	-4.56501	1.02178	-4.46771	7.90606e-06	8.1358e-05
ENSSSCG00000033463	535.519	3.32093	0.743511	4.46656	7.94886e-06	8.17447e-05
ENSSSCG00000036480	97.7939	-7.95528	1.78131	-4.46597	7.97081e-06	8.19166e-05
ENSSSCG00000015626	41.5927	-9.16622	2.05284	-4.46515	8.00122e-06	8.21753e-05
ENSSSCG00000003145	41.7355	6.31248	1.41444	4.46289	8.0861e-06	8.29382e-05
ENSSSCG00000009442	222.406	-4.598	1.03089	-4.46021	8.1878e-06	8.39263e-05
ENSSSCG00000016810	504.409	3.74892	0.841229	4.45648	8.33157e-06	8.53441e-05
ENSSSCG00000000789	911.389	-6.49907	1.4584	-4.45629	8.33904e-06	8.53647e-05
ENSSSCG00000000791	46.9284	-4.27776	0.961158	-4.45063	8.56194e-06	8.75892e-05
ENSSSCG00000023332	43.7341	-6.17785	1.39015	-4.44401	8.82994e-06	9.0213e-05
ENSSSCG00000003366	459.571	-6.10204	1.37542	-4.43649	9.14381e-06	9.33587e-05
ENSSSCG00000004082	127.988	-3.42349	0.77277	-4.43015	9.41657e-06	9.60809e-05
ENSSSCG00000026473	28.5317	-6.16344	1.39175	-4.42856	9.48626e-06	9.67289e-05
ENSSSCG00000003080	28.4857	7.96498	1.79926	4.42681	9.56364e-06	9.73277e-05
ENSSSCG00000038658	47.5318	-7.91636	1.78848	-4.42631	9.58582e-06	9.74901e-05
ENSSSCG00000010494	903.598	-3.08457	0.697437	-4.42273	9.74623e-06	9.90572e-05
ENSSSCG00000040177	123.181	-4.98082	1.12671	-4.42068	9.83901e-06	9.99352e-05
ENSSSCG00000012492	90.5945	-3.50316	0.792654	-4.41954	9.89127e-06	0.000100401
ENSSSCG00000000368	57.5048	3.71641	0.841801	4.41484	1.01085e-05	0.000102473
ENSSSCG00000001928	51.0027	-8.00284	1.81338	-4.41322	1.01844e-05	0.000103153
ENSSSCG00000007670	34.7492	-5.86123	1.32946	-4.40872	1.03985e-05	0.000105005
ENSSSCG00000017078	143.968	-4.4524	1.01016	-4.40761	1.04518e-05	0.000105475
ENSSSCG00000034242	41.7737	4.46059	1.01231	4.40635	1.05129e-05	0.000105955
ENSSSCG00000000062	623.787	-3.35731	0.76246	-4.40326	1.06637e-05	0.000107267
ENSSSCG00000021374	46.4103	-4.10485	0.933443	-4.39753	1.09488e-05	0.000109923
ENSSSCG00000005584	1159.87	-3.00591	0.684019	-4.39448	1.11037e-05	0.000111407
ENSSSCG00000036961	36.7759	-7.54595	1.7175	-4.39357	1.11506e-05	0.000111735
ENSSSCG00000015234	363.698	-3.40202	0.774561	-4.39219	1.12213e-05	0.000112371
ENSSSCG00000032620	155.111	-3.2066	0.730761	-4.38803	1.1438e-05	0.000114322
ENSSSCG00000016703	2277.63	-4.86051	1.10875	-4.38376	1.16648e-05	0.000116217
ENSSSCG00000001751	33.3219	-8.84479	2.02509	-4.36759	1.25622e-05	0.000124682
ENSSSCG00000009233	49.6763	5.12624	1.174	4.36647	1.26268e-05	0.000125164
ENSSSCG00000021173	37.0493	6.13632	1.40531	4.36653	1.26233e-05	0.000125164
ENSSSCG00000003600	156.192	4.36801	1.00051	4.36579	1.26664e-05	0.000125477
ENSSSCG00000015049	21.6587	-8.23188	1.88569	-4.36544	1.2687e-05	0.000125522
ENSSSCG00000033581	83.848	-3.2172	0.736958	-4.36552	1.26821e-05	0.000125522
ENSSSCG00000009856	102.148	-3.87888	0.888582	-4.36524	1.2698e-05	0.000125553
ENSSSCG00000000936	257.672	-3.62691	0.831446	-4.36218	1.28775e-05	0.000127246
ENSSSCG00000017534	671.367	-3.92609	0.900815	-4.35837	1.31034e-05	0.000129316
ENSSSCG00000031262	979.393	-3.85822	0.885482	-4.3572	1.31738e-05	0.000129928
ENSSSCG00000038003	27.8316	7.93131	1.82094	4.3556	1.32701e-05	0.000130698
ENSSSCG00000032221	112.813	4.15473	0.955046	4.35029	1.35957e-05	0.000133668
ENSSSCG00000014389	91.7353	-4.80067	1.105	-4.34451	1.39585e-05	0.000137139
ENSSSCG00000025119	34.0499	-4.39312	1.01122	-4.34439	1.39663e-05	0.000137139
ENSSSCG00000038835	48.8429	-7.97487	1.83642	-4.34263	1.40788e-05	0.000138071
ENSSSCG00000006023	103.806	-3.44957	0.794931	-4.33946	1.42834e-05	0.000139728
ENSSSCG00000034702	118.987	-4.35029	1.00361	-4.33465	1.45993e-05	0.000142461
ENSSSCG00000026130	617.088	-4.2915	0.990574	-4.33234	1.47533e-05	0.000143875
ENSSSCG00000012530	73.5217	-3.54917	0.819475	-4.33103	1.48411e-05	0.00014464
ENSSSCG00000013374	146.707	-5.52924	1.27709	-4.32955	1.49414e-05	0.000145528
ENSSSCG00000040159	50.4174	-4.01531	0.927625	-4.32859	1.50067e-05	0.000146073
ENSSSCG00000036589	217.695	-4.85881	1.12303	-4.32653	1.51479e-05	0.000147171
ENSSSCG00000033628	41.4118	-4.03424	0.933274	-4.32268	1.54149e-05	0.000149581
ENSSSCG00000000111	68.2006	3.41337	0.79004	4.3205	1.55673e-05	0.000150952
ENSSSCG00000009485	201.548	-3.4553	0.799765	-4.32039	1.55754e-05	0.000150952
ENSSSCG00000017522	29.9102	8.0361	1.86024	4.31993	1.56082e-05	0.000151175
ENSSSCG00000015959	125.196	-4.04534	0.936681	-4.31881	1.56875e-05	0.00015185
ENSSSCG00000001042	89.3326	3.43183	0.79531	4.31509	1.59541e-05	0.000154239
ENSSSCG00000017120	26.2848	7.84902	1.81911	4.31477	1.59772e-05	0.000154367
ENSSSCG00000031080	66.5174	7.66329	1.77628	4.31424	1.60151e-05	0.000154638
ENSSSCG00000017393	140.222	-4.15933	0.964732	-4.31139	1.62233e-05	0.000156455
ENSSSCG00000020801	30.0729	-8.69619	2.01819	-4.3089	1.64065e-05	0.000158028
ENSSSCG00000016493	26.6205	-8.51994	1.97778	-4.30783	1.64861e-05	0.000158696
ENSSSCG00000017177	44.2771	4.37349	1.0157	4.30589	1.66318e-05	0.000160001
ENSSSCG00000011959	86.0873	-7.77012	1.80696	-4.3001	1.70718e-05	0.000163831
ENSSSCG00000012161	166.728	-4.58318	1.06609	-4.29904	1.71537e-05	0.000164415
ENSSSCG00000011259	77.2191	6.00425	1.39849	4.29339	1.75964e-05	0.000168349
ENSSSCG00000006115	273.29	-3.36711	0.784389	-4.29266	1.76548e-05	0.000168805
ENSSSCG00000027852	43.3015	-4.23297	0.986856	-4.28934	1.79202e-05	0.000171237
ENSSSCG00000032687	21.1833	-8.19561	1.91113	-4.28835	1.80002e-05	0.000171897
ENSSSCG00000004836	66.4903	-5.32441	1.24266	-4.2847	1.82983e-05	0.000174638
ENSSSCG00000005510	81.5284	-3.2163	0.750783	-4.28393	1.8362e-05	0.000175032
ENSSSCG00000028062	86.8765	-3.19743	0.746756	-4.28175	1.85427e-05	0.000176539
ENSSSCG00000028488	27.3641	7.90674	1.84866	4.27701	1.89417e-05	0.000179935
ENSSSCG00000004336	340.733	-3.70351	0.866295	-4.27511	1.91041e-05	0.000181333
ENSSSCG00000006185	38.8788	-6.6376	1.55504	-4.26843	1.96852e-05	0.000186608
ENSSSCG00000012479	315.625	-3.38519	0.793098	-4.26831	1.96957e-05	0.000186608
ENSSSCG00000006196	51.2891	-3.87445	0.908843	-4.26306	2.01645e-05	0.000190819
ENSSSCG00000030113	1341.19	3.00248	0.704795	4.26008	2.04356e-05	0.000193151
ENSSSCG00000036609	38.3679	8.39538	1.97512	4.25057	2.13225e-05	0.000200565
ENSSSCG00000003781	57.6183	-5.89348	1.3882	-4.24542	2.18181e-05	0.000204981
ENSSSCG00000023485	118.673	-3.09732	0.729568	-4.24542	2.18182e-05	0.000204981
ENSSSCG00000012941	72.9227	-3.13965	0.739573	-4.24522	2.18381e-05	0.000205045
ENSSSCG00000009738	47.3617	-7.91219	1.86423	-4.24421	2.1937e-05	0.000205726
ENSSSCG00000013501	25.4071	7.79988	1.83889	4.24162	2.21912e-05	0.000207986
ENSSSCG00000036104	41.6172	-5.13235	1.21036	-4.24034	2.23185e-05	0.000208929
ENSSSCG00000035252	54.3866	-7.10022	1.67514	-4.23859	2.24923e-05	0.000210054
ENSSSCG00000014851	24.8674	7.76911	1.83367	4.23691	2.26614e-05	0.00021138
ENSSSCG00000029442	39.7696	-7.65737	1.80882	-4.23334	2.30243e-05	0.000214638
ENSSSCG00000007695	36.1218	6.821	1.61291	4.229	2.34727e-05	0.000218428
ENSSSCG00000035525	124.546	-3.06691	0.725737	-4.22592	2.37964e-05	0.000221308
ENSSSCG00000032511	25.5431	-8.46003	2.00666	-4.21598	2.48699e-05	0.000230607
ENSSSCG00000004244	243.709	-3.55339	0.843311	-4.21362	2.51309e-05	0.000232888
ENSSSCG00000032911	665.276	-3.47067	0.824228	-4.21081	2.54459e-05	0.000235528
ENSSSCG00000008664	369.557	-3.8222	0.907806	-4.21038	2.54945e-05	0.00023584
ENSSSCG00000030655	68.2116	4.45797	1.05886	4.21018	2.55173e-05	0.00023591
ENSSSCG00000009612	34.0509	4.60497	1.0954	4.20392	2.62333e-05	0.000241959
ENSSSCG00000000672	1128.22	-3.57771	0.851349	-4.2024	2.641e-05	0.000243302
ENSSSCG00000020941	36.0091	6.81363	1.62212	4.20045	2.66384e-05	0.000245261
ENSSSCG00000005025	186.002	-3.84711	0.915986	-4.19997	2.66952e-05	0.00024564
ENSSSCG00000008966	40.7514	-4.63275	1.10343	-4.19849	2.68696e-05	0.000246954
ENSSSCG00000008396	227.157	-3.2105	0.765764	-4.19255	2.75837e-05	0.000253072
ENSSSCG00000008617	492.328	-3.21085	0.766222	-4.1905	2.78345e-05	0.000255073
ENSSSCG00000016718	133.696	-5.74398	1.37167	-4.18758	2.81944e-05	0.00025822
ENSSSCG00000033809	19.9108	-8.10552	1.93905	-4.18015	2.91313e-05	0.000266178
ENSSSCG00000029541	256.417	-4.34877	1.04124	-4.17654	2.95974e-05	0.000270279
ENSSSCG00000024537	24.9211	7.77189	1.86203	4.17388	2.99454e-05	0.000273298
ENSSSCG00000005723	71.1499	-4.8223	1.1581	-4.16397	3.12765e-05	0.000284947
ENSSSCG00000009203	90.6223	-6.79187	1.63189	-4.16196	3.15522e-05	0.0002868
ENSSSCG00000036219	19.2153	-8.05695	1.93571	-4.16227	3.15097e-05	0.0002868
ENSSSCG00000016022	27.8163	-8.58332	2.06467	-4.15724	3.22112e-05	0.000292442
ENSSSCG00000020963	115.068	-3.2705	0.786876	-4.15631	3.23427e-05	0.000293465
ENSSSCG00000014099	19.0035	-8.04629	1.93625	-4.15561	3.2442e-05	0.000294166
ENSSSCG00000039060	278.015	3.56792	0.858601	4.1555	3.24575e-05	0.000294166
ENSSSCG00000020895	46.3318	3.53083	0.849868	4.15456	3.25911e-05	0.000295206
ENSSSCG00000009537	43.4266	-5.47625	1.31962	-4.14987	3.32662e-05	0.000300625
ENSSSCG00000032698	128.758	-3.33547	0.804589	-4.14556	3.38987e-05	0.000305419
ENSSSCG00000035582	35.0538	4.50782	1.08741	4.14546	3.39138e-05	0.000305419
ENSSSCG00000010015	27.3243	-8.55747	2.06569	-4.14267	3.43282e-05	0.000308796
ENSSSCG00000002712	140.13	4.20043	1.01419	4.14166	3.44807e-05	0.000309811
ENSSSCG00000004779	47.0565	5.99932	1.44888	4.14066	3.46306e-05	0.00031098
ENSSSCG00000023859	49.068	-7.94463	1.92126	-4.13512	3.54763e-05	0.000318027
ENSSSCG00000013023	45.5971	-3.40473	0.823498	-4.13448	3.55765e-05	0.000318743
ENSSSCG00000038296	71.766	-3.01398	0.729061	-4.13406	3.56416e-05	0.000319143
ENSSSCG00000020872	36.2124	6.8134	1.65028	4.12863	3.64926e-05	0.000325831
ENSSSCG00000032433	116.173	-6.02301	1.45927	-4.1274	3.66885e-05	0.000327394
ENSSSCG00000038055	104.282	-3.57757	0.867788	-4.12263	3.74567e-05	0.000334058
ENSSSCG00000023169	153.139	-5.54349	1.34603	-4.11839	3.81536e-05	0.000339886
ENSSSCG00000022820	314.804	3.98629	0.968018	4.11799	3.82186e-05	0.000340271
ENSSSCG00000017535	218.915	-3.59737	0.87372	-4.11731	3.83325e-05	0.000341092
ENSSSCG00000002507	47.3898	-5.8855	1.43138	-4.11176	3.92647e-05	0.000348792
ENSSSCG00000016343	422.243	-6.76357	1.64524	-4.111	3.93954e-05	0.000349755
ENSSSCG00000016868	110.747	-3.78474	0.920825	-4.11017	3.95373e-05	0.000350815
ENSSSCG00000024762	114.847	-4.10876	1.00029	-4.10757	3.9985e-05	0.000354185
ENSSSCG00000023732	51.1019	5.14237	1.2523	4.10635	4.01957e-05	0.00035585
ENSSSCG00000002795	2458.25	-3.26945	0.796374	-4.10542	4.03582e-05	0.000356885
ENSSSCG00000009855	29.4958	-8.66849	2.11263	-4.10318	4.07505e-05	0.000359948
ENSSSCG00000028076	39.2787	-4.23149	1.03418	-4.09164	4.28327e-05	0.000377275
ENSSSCG00000003129	36.2183	-4.10458	1.00368	-4.08954	4.32227e-05	0.000380496
ENSSSCG00000025531	42.0542	-5.38824	1.31998	-4.08208	4.46349e-05	0.000392046
ENSSSCG00000011439	42.3658	-3.83432	0.940163	-4.07835	4.53559e-05	0.000397932
ENSSSCG00000037452	83.4049	-3.81603	0.93798	-4.06835	4.73462e-05	0.000414233
ENSSSCG00000024048	33.7027	6.70939	1.64966	4.06714	4.75944e-05	0.000416172
ENSSSCG00000000669	22.8365	7.64661	1.88074	4.06574	4.78805e-05	0.00041844
ENSSSCG00000004614	52.6056	-4.07998	1.00357	-4.06548	4.79346e-05	0.000418679
ENSSSCG00000015355	33.4279	-4.81687	1.18557	-4.06291	4.84644e-05	0.000423071
ENSSSCG00000001672	69.347	5.36834	1.32183	4.0613	4.87995e-05	0.000425521
ENSSSCG00000000932	21.9038	-8.23793	2.02858	-4.06093	4.88767e-05	0.000425956
ENSSSCG00000005385	355.198	-3.14858	0.77699	-4.05228	5.07213e-05	0.000440805
ENSSSCG00000035223	625.907	-3.97307	0.98041	-4.05246	5.06818e-05	0.000440805
ENSSSCG00000011599	108.518	-3.30413	0.815494	-4.05169	5.08484e-05	0.000441664
ENSSSCG00000017129	56.9068	-5.51534	1.36185	-4.04989	5.12427e-05	0.000443888
ENSSSCG00000015985	582.512	-3.94107	0.974136	-4.04571	5.21641e-05	0.000450841
ENSSSCG00000015880	362.605	3.65799	0.904641	4.04359	5.26397e-05	0.000454073
ENSSSCG00000008103	55.0409	3.37966	0.835988	4.04272	5.28358e-05	0.000455389
ENSSSCG00000011736	87.6237	-5.50397	1.3622	-4.0405	5.3338e-05	0.000459211
ENSSSCG00000036158	32.5774	-4.10792	1.01731	-4.03803	5.39013e-05	0.000463552
ENSSSCG00000038041	22.0309	7.59422	1.88083	4.03769	5.398e-05	0.000463973
ENSSSCG00000000515	43.9886	-4.96814	1.2305	-4.0375	5.40243e-05	0.000463986
ENSSSCG00000014904	267.765	-3.00993	0.746002	-4.03474	5.4662e-05	0.000468292
ENSSSCG00000009357	243.493	-3.00812	0.746455	-4.02987	5.58066e-05	0.000477575
ENSSSCG00000017610	17.5358	-7.92973	1.96771	-4.02992	5.57959e-05	0.000477575
ENSSSCG00000024954	26.7571	-7.08733	1.76105	-4.0245	5.70965e-05	0.000487281
ENSSSCG00000034495	53.0023	-8.07867	2.00897	-4.0213	5.78772e-05	0.000493675
ENSSSCG00000012049	21.8813	7.58431	1.8898	4.01329	5.98794e-05	0.000510197
ENSSSCG00000016915	34.8846	-7.44905	1.85658	-4.01225	6.01423e-05	0.000512159
ENSSSCG00000033551	43.5624	-7.77105	1.93991	-4.00588	6.17878e-05	0.000525488
ENSSSCG00000037698	63.6398	-8.34589	2.08462	-4.00355	6.24e-05	0.000530231
ENSSSCG00000038792	41.0101	3.66434	0.91547	4.00269	6.26268e-05	0.000531869
ENSSSCG00000027970	247.183	-3.32707	0.832197	-3.99793	6.3898e-05	0.000542077
ENSSSCG00000001231	311.566	-3.54773	0.888282	-3.99392	6.49906e-05	0.000550451
ENSSSCG00000008809	256.014	-4.78999	1.19965	-3.99282	6.52932e-05	0.000552416
ENSSSCG00000022202	74.9305	-3.50694	0.879013	-3.98964	6.61736e-05	0.00055926
ENSSSCG00000004687	1093.78	-3.86694	0.969771	-3.98747	6.67803e-05	0.000563779
ENSSSCG00000026232	25.5597	-8.46093	2.12265	-3.98602	6.71915e-05	0.000566944
ENSSSCG00000011477	53.7263	3.88067	0.974299	3.98304	6.80388e-05	0.000573475
ENSSSCG00000006289	64.8252	6.3881	1.60505	3.98	6.8915e-05	0.000580547
ENSSSCG00000034470	17.1372	-7.89906	1.98528	-3.97882	6.92571e-05	0.000582489
ENSSSCG00000016799	35.4143	-3.79679	0.954869	-3.97624	7.00122e-05	0.000588207
ENSSSCG00000012942	155.868	-6.28229	1.58034	-3.97527	7.03005e-05	0.000590313
ENSSSCG00000027365	362.409	-4.10301	1.03243	-3.97413	7.06377e-05	0.000592827
ENSSSCG00000030305	85.8664	-5.2693	1.32654	-3.97221	7.12081e-05	0.000597293
ENSSSCG00000036208	353.497	3.51945	0.886307	3.97091	7.15974e-05	0.000600237
ENSSSCG00000010532	76.2524	3.76553	0.948771	3.96885	7.22202e-05	0.000605134
ENSSSCG00000005222	1735.16	3.51657	0.886075	3.9687	7.22655e-05	0.000605189
ENSSSCG00000005190	238	-5.78903	1.46244	-3.95848	7.54287e-05	0.000629323
ENSSSCG00000003539	21.1013	7.53259	1.90635	3.95131	7.77259e-05	0.000647454
ENSSSCG00000037534	260.234	-3.64257	0.921987	-3.95078	7.78976e-05	0.000648539
ENSSSCG00000017643	110.967	-3.32911	0.843491	-3.94683	7.91943e-05	0.000658284
ENSSSCG00000035664	117.935	-3.11162	0.788986	-3.94382	8.0195e-05	0.000665895
ENSSSCG00000007073	50.5805	-3.43597	0.873419	-3.93393	8.35684e-05	0.000691339
ENSSSCG00000037949	27.464	-5.12234	1.30485	-3.9256	8.65143e-05	0.000714576
ENSSSCG00000021585	62.1617	-5.45601	1.39001	-3.92516	8.66722e-05	0.000715503
ENSSSCG00000004903	28.1833	-7.14043	1.82011	-3.92307	8.74268e-05	0.000720592
ENSSSCG00000039419	33.6799	-4.15325	1.05919	-3.92116	8.81232e-05	0.000725568
ENSSSCG00000040524	3803.67	4.12454	1.0522	3.91991	8.85806e-05	0.00072895
ENSSSCG00000000517	59.283	-3.00267	0.766331	-3.91824	8.91966e-05	0.000733634
ENSSSCG00000003048	21.2086	7.5391	1.92583	3.91473	9.05046e-05	0.000744001
ENSSSCG00000040130	57.1148	-4.04509	1.03421	-3.91129	9.18034e-05	0.000753096
ENSSSCG00000040950	31.4588	-7.34012	1.87848	-3.90748	9.32656e-05	0.000762692
ENSSSCG00000035612	39.0818	4.03275	1.03315	3.90335	9.48686e-05	0.000774587
ENSSSCG00000021971	68.2975	5.32809	1.36585	3.90094	9.58186e-05	0.000781936
ENSSSCG00000008501	50.978	4.72303	1.21314	3.89321	9.89252e-05	0.000806867
ENSSSCG00000010577	19.83	7.44244	1.91425	3.88791	0.000101111	0.000823404
ENSSSCG00000025717	114.033	-4.04503	1.04225	-3.88104	0.00010401	0.000845258
ENSSSCG00000001091	74.5281	-3.33637	0.859719	-3.88077	0.000104128	0.000845778
ENSSSCG00000025022	19.8855	7.44637	1.91988	3.87857	0.000105073	0.000852125
ENSSSCG00000039279	19.6637	7.43059	1.91629	3.87759	0.000105497	0.000855117
ENSSSCG00000013730	19.6064	7.42613	1.91631	3.87522	0.000106527	0.000863024
ENSSSCG00000030877	34.0939	-7.43438	1.91941	-3.87326	0.000107391	0.000868673
ENSSSCG00000034765	91.0053	-3.18927	0.824984	-3.86586	0.0001107	0.000892672
ENSSSCG00000002573	17.0771	-7.88069	2.0393	-3.86441	0.000111356	0.00089704
ENSSSCG00000021646	443.984	-4.46168	1.15476	-3.86372	0.000111674	0.000898373
ENSSSCG00000006578	97.0033	-4.92214	1.27438	-3.86237	0.00011229	0.000901781
ENSSSCG00000023192	62.9608	-3.6424	0.943456	-3.8607	0.000113061	0.000907499
ENSSSCG00000039496	15.7712	-7.77723	2.01505	-3.85957	0.000113585	0.000911245
ENSSSCG00000038810	51.8589	3.51446	0.910972	3.85793	0.000114353	0.000916932
ENSSSCG00000021696	83.0003	-3.34551	0.867217	-3.85776	0.000114432	0.000917093
ENSSSCG00000023921	53.3905	-3.23128	0.838315	-3.85449	0.000115972	0.000928966
ENSSSCG00000002730	31.5782	-3.7587	0.975926	-3.85142	0.000117434	0.000940195
ENSSSCG00000026246	85.8033	-4.66405	1.21159	-3.84952	0.000118349	0.000947035
ENSSSCG00000008427	20.5379	-8.1442	2.11611	-3.84867	0.000118763	0.000949861
ENSSSCG00000011720	1031.72	-3.75768	0.976927	-3.84642	0.000119854	0.00095712
ENSSSCG00000010376	430.761	-4.53556	1.18007	-3.84347	0.000121307	0.000967247
ENSSSCG00000034726	17.7726	-7.93654	2.06658	-3.84042	0.000122826	0.000977856
ENSSSCG00000020859	151.459	-4.21873	1.09857	-3.8402	0.000122935	0.000978228
ENSSSCG00000017215	99.1144	3.67014	0.957217	3.83418	0.000125986	0.00100048
ENSSSCG00000003807	500.464	-4.042	1.05526	-3.83032	0.000127976	0.00101349
ENSSSCG00000010603	148.111	-3.97335	1.03822	-3.8271	0.000129664	0.001025
ENSSSCG00000012238	1294.18	-3.04834	0.796871	-3.82538	0.00013057	0.00103112
ENSSSCG00000013286	84.7182	-3.59933	0.942036	-3.8208	0.000133018	0.00104729
ENSSSCG00000003748	436.138	-3.12527	0.818375	-3.81887	0.000134062	0.00105391
ENSSSCG00000040173	208.744	-3.87309	1.01446	-3.81789	0.0001346	0.00105761
ENSSSCG00000028952	121.55	3.35254	0.878366	3.81679	0.000135198	0.00106124
ENSSSCG00000035906	146.169	-4.72467	1.23836	-3.81525	0.000136043	0.00106734
ENSSSCG00000016706	96.1336	-4.69413	1.23162	-3.81136	0.000138205	0.00108322
ENSSSCG00000010101	34.7782	-3.33831	0.875958	-3.81104	0.000138383	0.00108407
ENSSSCG00000033397	37.3359	-5.55464	1.4598	-3.80507	0.000141763	0.00110833
ENSSSCG00000007538	18.8432	7.36918	1.93716	3.80411	0.000142312	0.00111207
ENSSSCG00000016611	183.261	3.72844	0.980523	3.8025	0.000143243	0.00111823
ENSSSCG00000040145	18.6935	7.35759	1.93546	3.80148	0.000143835	0.0011211
ENSSSCG00000010184	447.457	-5.49577	1.44733	-3.79717	0.00014636	0.00113915
ENSSSCG00000026454	57.3001	3.18842	0.840292	3.79441	0.000147993	0.00115071
ENSSSCG00000002462	20.861	7.51636	1.98397	3.78854	0.000151536	0.00117651
ENSSSCG00000027992	29.095	4.4963	1.18838	3.78355	0.00015461	0.00119681
ENSSSCG00000010385	80.996	-4.35669	1.15234	-3.78075	0.000156356	0.00120913
ENSSSCG00000004658	1552.28	-3.75854	0.996027	-3.77353	0.000160951	0.00124157
ENSSSCG00000005167	144.636	-3.1713	0.840459	-3.77329	0.000161106	0.00124157
ENSSSCG00000007147	60.3027	3.46664	0.918709	3.77338	0.000161051	0.00124157
ENSSSCG00000037292	41.5973	-5.3547	1.41893	-3.77377	0.000160801	0.00124157
ENSSSCG00000033292	44.3631	-3.29223	0.8728	-3.77203	0.000161924	0.00124665
ENSSSCG00000033794	27.616	-5.49844	1.45925	-3.76799	0.000164569	0.00126576
ENSSSCG00000023754	33.9071	-7.42724	1.97257	-3.76525	0.000166379	0.00127718
ENSSSCG00000021805	33.9273	-6.37805	1.6941	-3.76486	0.000166639	0.00127855
ENSSSCG00000008888	45.5114	-4.61652	1.22682	-3.76298	0.000167898	0.00128694
ENSSSCG00000007462	27.0023	-7.09427	1.88719	-3.75916	0.000170483	0.00130484
ENSSSCG00000010581	547.695	-3.34374	0.890966	-3.75293	0.000174777	0.00133509
ENSSSCG00000006542	64.411	-3.05147	0.813673	-3.75024	0.000176668	0.00134757
ENSSSCG00000001621	49.5993	-3.74442	0.999743	-3.74538	0.000180118	0.00137121
ENSSSCG00000023395	28.0982	6.42279	1.71525	3.74452	0.000180741	0.00137415
ENSSSCG00000012531	39.7209	-3.29478	0.880067	-3.74378	0.000181269	0.00137729
ENSSSCG00000038488	36.5927	-8.99602	2.4036	-3.74273	0.00018203	0.00138173
ENSSSCG00000000882	31.1533	-5.2635	1.40861	-3.73665	0.000186486	0.00141226
ENSSSCG00000023160	104.749	-3.14936	0.843355	-3.73432	0.00018822	0.00142388
ENSSSCG00000038455	24.3015	-4.06655	1.08985	-3.7313	0.000190498	0.00143988
ENSSSCG00000001795	34.6289	-5.46825	1.4659	-3.73031	0.000191244	0.00144467
ENSSSCG00000009699	158.455	3.50939	0.941404	3.72783	0.000193138	0.00145827
ENSSSCG00000006384	30.5314	-4.90206	1.31567	-3.72589	0.000194625	0.00146808
ENSSSCG00000027454	540.732	3.13855	0.84242	3.72564	0.000194823	0.00146887
ENSSSCG00000027279	40.4711	-4.45027	1.19517	-3.72354	0.000196445	0.00148039
ENSSSCG00000029323	22.2247	7.6078	2.04466	3.72082	0.000198575	0.00149499
ENSSSCG00000007479	3136.89	4.64096	1.24825	3.71797	0.000200832	0.00150908
ENSSSCG00000036285	102.903	4.99939	1.34526	3.71631	0.000202155	0.00151829
ENSSSCG00000013031	40.2183	-7.67801	2.06871	-3.7115	0.000206038	0.00154524
ENSSSCG00000014418	40.2528	-5.69186	1.53408	-3.71028	0.000207027	0.00155042
ENSSSCG00000025206	485.004	-3.31028	0.893112	-3.70646	0.000210177	0.00157251
ENSSSCG00000015515	348.029	-4.20348	1.13419	-3.70614	0.00021044	0.00157372
ENSSSCG00000006919	42.1029	-6.72697	1.81539	-3.70553	0.000210948	0.00157677
ENSSSCG00000031300	24.7253	-4.31356	1.16463	-3.70379	0.000212405	0.00158539
ENSSSCG00000026852	99.8239	-3.29095	0.88915	-3.70123	0.000214554	0.00159915
ENSSSCG00000005089	206.414	3.20304	0.86556	3.70053	0.000215146	0.00160279
ENSSSCG00000035299	18.9684	-8.02905	2.17124	-3.6979	0.000217387	0.00161795
ENSSSCG00000040219	29.2335	4.38283	1.18783	3.68978	0.00022445	0.00166576
ENSSSCG00000010879	447.555	-3.2379	0.877832	-3.68852	0.00022556	0.0016732
ENSSSCG00000009434	47.3907	-3.28521	0.89222	-3.68206	0.000231356	0.00170972
ENSSSCG00000009494	160.221	-3.55883	0.966939	-3.68051	0.000232765	0.00171851
ENSSSCG00000028969	24.3221	5.30574	1.4438	3.67485	0.000237992	0.00175049
ENSSSCG00000012634	482.964	-3.24377	0.883599	-3.67108	0.000241525	0.00177446
ENSSSCG00000013922	35.5241	-4.264	1.16183	-3.67007	0.000242489	0.00178022
ENSSSCG00000040880	14.1	-7.61832	2.07831	-3.66563	0.000246727	0.00180879
ENSSSCG00000001498	137.619	-3.77578	1.03091	-3.66257	0.000249693	0.00182797
ENSSSCG00000040839	35.2561	-5.91443	1.61576	-3.66046	0.000251761	0.00184138
ENSSSCG00000038677	18.6029	7.35105	2.0084	3.66016	0.000252061	0.00184272
ENSSSCG00000008314	16.9768	7.21854	1.97251	3.65957	0.00025264	0.00184609
ENSSSCG00000005437	321.38	-5.48203	1.49881	-3.65758	0.000254607	0.00185786
ENSSSCG00000038903	39.3087	-4.57795	1.25175	-3.65725	0.000254935	0.00185939
ENSSSCG00000031912	1314.84	-3.30009	0.902666	-3.65594	0.000256242	0.00186752
ENSSSCG00000035883	27.7263	4.76046	1.30298	3.65353	0.00025866	0.00188392
ENSSSCG00000004791	567.431	3.41129	0.934078	3.65204	0.000260162	0.0018931
ENSSSCG00000011046	367.541	3.81195	1.04485	3.64831	0.000263973	0.00191905
ENSSSCG00000036443	246.751	-3.29395	0.905092	-3.63936	0.00027332	0.00198056
ENSSSCG00000006726	24.0085	5.52905	1.52329	3.62967	0.000283789	0.00204978
ENSSSCG00000012482	27.8413	-8.58679	2.36868	-3.62513	0.000288818	0.00208418
ENSSSCG00000027320	123.308	-4.72517	1.3036	-3.62472	0.000289274	0.0020865
ENSSSCG00000015223	35.967	-3.11348	0.861459	-3.61419	0.000301282	0.00216117
ENSSSCG00000002915	67.6397	-7.38721	2.05008	-3.60338	0.000314104	0.00224286
ENSSSCG00000023460	68.0335	-4.8073	1.33781	-3.59342	0.000326368	0.00232196
ENSSSCG00000031977	63.7568	-3.02206	0.840991	-3.59345	0.000326331	0.00232196
ENSSSCG00000011269	27.0555	4.72005	1.31377	3.59274	0.000327219	0.00232695
ENSSSCG00000039486	97.6254	-4.74711	1.32378	-3.58603	0.000335755	0.00238332
ENSSSCG00000007116	28.89	7.98606	2.22942	3.58212	0.000340815	0.00241486
ENSSSCG00000007850	16.8438	7.20666	2.01267	3.58065	0.000342746	0.00242479
ENSSSCG00000026164	30.4887	-3.58027	0.999914	-3.58058	0.000342835	0.00242479
ENSSSCG00000008899	82.1649	-3.28715	0.918196	-3.58001	0.00034358	0.00242896
ENSSSCG00000021651	38.5535	-4.96375	1.38719	-3.57827	0.00034588	0.00243861
ENSSSCG00000016705	217.064	-3.21819	0.899773	-3.57667	0.000348001	0.00245135
ENSSSCG00000028674	24.4114	6.21042	1.73822	3.57286	0.0003531	0.00248392
ENSSSCG00000006222	25.9347	-5.42944	1.51981	-3.57244	0.000353674	0.00248572
ENSSSCG00000035867	94.0998	-3.76405	1.05363	-3.57247	0.000353634	0.00248572
ENSSSCG00000000675	94.9984	-4.18788	1.17264	-3.57131	0.000355199	0.00249308
ENSSSCG00000032661	119.182	4.3356	1.21578	3.56612	0.0003623	0.00253951
ENSSSCG00000031119	226.558	-3.05706	0.857823	-3.56375	0.0003656	0.00256149
ENSSSCG00000002375	249.816	-3.21305	0.902948	-3.5584	0.000373119	0.00261054
ENSSSCG00000012566	21.3981	-4.70406	1.32335	-3.55466	0.000378466	0.00264232
ENSSSCG00000040228	31.3872	-8.76136	2.46528	-3.55391	0.000379551	0.00264857
ENSSSCG00000016450	38.5922	3.41678	0.961751	3.55266	0.000381354	0.00265878
ENSSSCG00000032215	29.8739	-4.92465	1.38692	-3.55078	0.000384093	0.0026743
ENSSSCG00000036796	27.4568	4.04578	1.14229	3.54181	0.000397393	0.00275587
ENSSSCG00000022618	156.781	3.54865	1.00236	3.54031	0.000399657	0.00276422
ENSSSCG00000033844	420.519	-4.4568	1.2611	-3.53404	0.000409255	0.00282811
ENSSSCG00000005767	36.6042	-8.98464	2.54374	-3.53205	0.000412348	0.00284822
ENSSSCG00000004598	64.4647	3.16682	0.896751	3.53144	0.000413306	0.00285315
ENSSSCG00000032167	25.8493	-5.03897	1.427	-3.53118	0.000413716	0.00285389
ENSSSCG00000003146	20.5463	6.13881	1.73858	3.53093	0.000414098	0.00285527
ENSSSCG00000033660	570.103	3.62921	1.02788	3.53075	0.000414377	0.00285593
ENSSSCG00000030991	22.9517	6.11999	1.73457	3.52825	0.00041831	0.00287797
ENSSSCG00000014997	351.128	3.20763	0.910994	3.52102	0.000429886	0.00295113
ENSSSCG00000003773	30.3609	-4.17367	1.18578	-3.51977	0.000431922	0.00296381
ENSSSCG00000010903	43.1055	-5.71731	1.62493	-3.5185	0.000433987	0.00297537
ENSSSCG00000004484	952.645	-3.46316	0.98473	-3.51686	0.000436679	0.00299251
ENSSSCG00000001944	15.5207	7.08891	2.01672	3.51508	0.000439628	0.00301009
ENSSSCG00000011837	22.0263	6.24354	1.77953	3.50854	0.000450568	0.00307826
ENSSSCG00000030767	226.814	-3.54063	1.00974	-3.5065	0.000454046	0.00309931
ENSSSCG00000028643	487.992	3.72201	1.06156	3.50616	0.000454615	0.00310184
ENSSSCG00000039095	62.3688	-4.1574	1.18633	-3.50442	0.000457608	0.0031209
ENSSSCG00000003821	33.9473	3.33979	0.953489	3.5027	0.000460562	0.00313695
ENSSSCG00000023032	524.167	-12.8298	3.66338	-3.50217	0.000461481	0.00314184
ENSSSCG00000015897	35.6014	-4.84423	1.38342	-3.50163	0.000462423	0.00314689
ENSSSCG00000003619	57.2407	-3.37106	0.9634	-3.49913	0.000466786	0.00317107
ENSSSCG00000030585	270.101	-3.66114	1.04661	-3.49808	0.000468625	0.00318218
ENSSSCG00000002653	201.517	-3.52121	1.00729	-3.49573	0.000472768	0.00320475
ENSSSCG00000004012	61.902	-8.27622	2.36748	-3.4958	0.000472648	0.00320475
ENSSSCG00000015299	98.0736	-6.66218	1.90607	-3.49524	0.000473642	0.00320926
ENSSSCG00000010497	87.62	-3.73605	1.07077	-3.48912	0.000484617	0.00327232
ENSSSCG00000039630	62.9478	-4.72091	1.35426	-3.48597	0.000490348	0.00330816
ENSSSCG00000003788	37.0625	-6.57893	1.88757	-3.4854	0.000491404	0.00331378
ENSSSCG00000025704	15.6316	7.09894	2.03751	3.48413	0.000493734	0.00332527
ENSSSCG00000032063	41.4783	-3.90917	1.12283	-3.48152	0.000498568	0.00335494
ENSSSCG00000017257	13.3028	-7.54002	2.1672	-3.47915	0.000503006	0.0033761
ENSSSCG00000036741	31.3645	4.15983	1.19583	3.4786	0.000504031	0.00338152
ENSSSCG00000034627	265.436	-3.66661	1.05445	-3.47728	0.000506526	0.0033968
ENSSSCG00000017446	42.2203	-3.18525	0.917317	-3.47235	0.000515925	0.00345392
ENSSSCG00000024975	24.3669	5.56918	1.60405	3.47195	0.000516687	0.00345754
ENSSSCG00000037535	15.4265	7.0799	2.04109	3.46868	0.000523021	0.00349544
ENSSSCG00000026386	22.4287	6.08048	1.7533	3.46801	0.000524321	0.00350264
ENSSSCG00000016992	41.2514	-3.30339	0.953308	-3.46518	0.000529868	0.00352764
ENSSSCG00000034378	77.303	-3.2621	0.941458	-3.46494	0.000530351	0.00352936
ENSSSCG00000028944	19.018	6.02659	1.74057	3.46242	0.000535345	0.00355805
ENSSSCG00000032367	168.087	-4.4287	1.2813	-3.45641	0.000547424	0.00363679
ENSSSCG00000037600	47.5313	-3.57631	1.03487	-3.45582	0.000548631	0.00364326
ENSSSCG00000013387	49.4424	-5.14689	1.48967	-3.45504	0.000550209	0.0036491
ENSSSCG00000007539	14.8314	7.02363	2.033	3.45481	0.000550687	0.00364917
ENSSSCG00000025238	56.4303	-5.18103	1.49962	-3.45489	0.000550521	0.00364917
ENSSSCG00000035677	90.7199	3.36991	0.975467	3.45467	0.000550976	0.00364954
ENSSSCG00000014318	13.6497	-7.55476	2.19151	-3.44728	0.000566256	0.0037381
ENSSSCG00000038965	51.1792	-5.13746	1.49029	-3.4473	0.000566225	0.0037381
ENSSSCG00000015984	240.955	-3.71979	1.08093	-3.44129	0.000578941	0.00381219
ENSSSCG00000006858	24.7719	-4.97594	1.44601	-3.44116	0.000579234	0.00381252
ENSSSCG00000009919	19.8552	6.09074	1.77451	3.43235	0.000598368	0.00392525
ENSSSCG00000033538	22.364	5.43776	1.58433	3.43222	0.000598656	0.0039255
ENSSSCG00000040720	15.3746	7.07604	2.07217	3.41479	0.000638308	0.00415763
ENSSSCG00000029752	14.5587	-7.67326	2.24819	-3.41308	0.000642333	0.00418038
ENSSSCG00000033535	13.6847	-7.58328	2.22212	-3.41263	0.000643398	0.00418383
ENSSSCG00000010752	15.5428	7.09177	2.07836	3.41219	0.00064442	0.00418873
ENSSSCG00000023762	80.0261	-3.19827	0.937536	-3.41136	0.000646405	0.00419989
ENSSSCG00000033103	39.1693	-6.58353	1.92998	-3.41118	0.000646818	0.00420083
ENSSSCG00000015300	17.9509	-6.50131	1.91486	-3.39518	0.000685829	0.00442299
ENSSSCG00000024666	14.6245	7.00289	2.06248	3.39538	0.000685332	0.00442299
ENSSSCG00000016331	30.2954	-4.42459	1.30373	-3.39379	0.000689336	0.00444377
ENSSSCG00000038153	88.7709	-3.08749	0.910002	-3.39284	0.000691719	0.0044573
ENSSSCG00000002927	110.844	-3.04611	0.899072	-3.38806	0.000703878	0.00452085
ENSSSCG00000010009	56.0746	3.17121	0.936948	3.38462	0.000712781	0.00456857
ENSSSCG00000026297	17.9555	5.94386	1.75714	3.38269	0.000717787	0.00459877
ENSSSCG00000008036	151.083	-3.50913	1.03843	-3.37928	0.000726768	0.0046487
ENSSSCG00000038452	1475.79	3.63256	1.07529	3.37821	0.000729581	0.00466479
ENSSSCG00000009504	30.0894	-7.2563	2.15071	-3.3739	0.000741105	0.00473074
ENSSSCG00000004366	18.0274	-5.51805	1.63578	-3.37335	0.000742585	0.00473826
ENSSSCG00000035712	41.6996	-4.08312	1.21191	-3.36917	0.000753946	0.00480487
ENSSSCG00000000614	70.9593	-4.60446	1.36772	-3.36651	0.000761247	0.00484745
ENSSSCG00000017868	96.2336	-4.10551	1.21978	-3.36579	0.000763241	0.00485817
ENSSSCG00000040121	497.747	-5.58191	1.65913	-3.36437	0.000767195	0.00487739
ENSSSCG00000039333	107.004	4.07208	1.21048	3.36403	0.000768137	0.00488104
ENSSSCG00000033997	29.6991	-4.55723	1.3557	-3.36152	0.000775144	0.00492193
ENSSSCG00000012557	314.215	-3.39552	1.01047	-3.36034	0.000778453	0.00494094
ENSSSCG00000004827	109.292	-4.90305	1.45934	-3.35977	0.000780085	0.00494929
ENSSSCG00000032722	52.0389	-3.34852	0.99697	-3.3587	0.000783093	0.00496435
ENSSSCG00000013618	35.7821	3.1291	0.931701	3.35848	0.000783713	0.00496627
ENSSSCG00000001729	23.2029	-5.8494	1.74429	-3.35346	0.000798088	0.00505122
ENSSSCG00000008712	308.817	-4.02608	1.2009	-3.35256	0.000800681	0.00506558
ENSSSCG00000017036	705.62	3.60084	1.07418	3.35216	0.000801823	0.00507076
ENSSSCG00000025000	254.437	3.58005	1.06818	3.35156	0.00080359	0.00507783
ENSSSCG00000031027	32.8554	4.01521	1.19916	3.34834	0.000812978	0.00512887
ENSSSCG00000009672	46.8109	-5.89487	1.76072	-3.34799	0.000814011	0.00513332
ENSSSCG00000016239	52.9554	-4.80913	1.43667	-3.34741	0.000815691	0.00514184
ENSSSCG00000002476	16.1784	7.14976	2.13772	3.34457	0.000824097	0.00518647
ENSSSCG00000004433	30.8968	-7.26696	2.1732	-3.3439	0.000826108	0.00519704
ENSSSCG00000007130	69.3538	-4.63119	1.3856	-3.34237	0.000830648	0.00522141
ENSSSCG00000035077	348.542	-5.90525	1.76808	-3.33992	0.000838035	0.00525887
ENSSSCG00000036218	19.7683	-4.28764	1.28436	-3.33835	0.000842767	0.00528485
ENSSSCG00000008802	15.8295	-7.76721	2.32764	-3.33694	0.000847053	0.00530748
ENSSSCG00000023592	29.3786	-5.20019	1.55855	-3.33655	0.000848244	0.00531281
ENSSSCG00000009936	16.4332	-6.39303	1.91653	-3.33574	0.000850729	0.00532624
ENSSSCG00000040752	25.1102	4.66024	1.39745	3.33482	0.000853561	0.00534184
ENSSSCG00000015271	48.1072	-7.9439	2.38277	-3.33389	0.000856392	0.00535741
ENSSSCG00000012160	192.164	-3.12625	0.938656	-3.33056	0.000866724	0.00540908
ENSSSCG00000008770	24.4923	-6.92818	2.08164	-3.32823	0.000874002	0.00545001
ENSSSCG00000037751	19.4771	-8.06883	2.42634	-3.32551	0.000882563	0.00549697
ENSSSCG00000039025	292.877	4.06968	1.22448	3.32361	0.000888614	0.00553025
ENSSSCG00000024633	49.1685	-3.75431	1.1306	-3.32063	0.000898155	0.00558075
ENSSSCG00000022029	232.636	-3.30892	0.997153	-3.31837	0.000905437	0.00562154
ENSSSCG00000010650	25.7024	3.79708	1.1457	3.3142	0.000919049	0.00570153
ENSSSCG00000000026	222.33	-3.11141	0.94012	-3.30958	0.000934346	0.00578755
ENSSSCG00000033761	106.032	-6.08646	1.84218	-3.30394	0.000953346	0.00589298
ENSSSCG00000038523	13.6173	6.9	2.09164	3.29885	0.000970811	0.00599414
ENSSSCG00000006053	250.996	-3.88964	1.18105	-3.29338	0.000989891	0.00610405
ENSSSCG00000022868	12.5722	-7.43517	2.25766	-3.2933	0.000990172	0.00610405
ENSSSCG00000016431	17.4857	-6.43945	1.95579	-3.29251	0.000992971	0.00611889
ENSSSCG00000015444	6048.38	3.5878	1.09027	3.29074	0.00099923	0.00615504
ENSSSCG00000004675	38.6705	-3.00174	0.912984	-3.28783	0.00100963	0.00621178
ENSSSCG00000038902	27.2623	3.88506	1.1818	3.2874	0.00101116	0.00621876
ENSSSCG00000012153	34.6953	-3.50767	1.06735	-3.28633	0.00101503	0.00623761
ENSSSCG00000006008	96.1556	-5.71992	1.74136	-3.28474	0.00102078	0.00626803
ENSSSCG00000004904	18.4931	-7.99364	2.43588	-3.28162	0.00103212	0.00632775
ENSSSCG00000040418	33.9748	-3.5066	1.06864	-3.28138	0.00103299	0.00633062
ENSSSCG00000033482	15.9828	-6.33365	1.93057	-3.28073	0.00103541	0.00634293
ENSSSCG00000039320	11.283	-7.28388	2.22177	-3.27841	0.00104394	0.00639019
ENSSSCG00000036000	36.9326	-3.6637	1.11833	-3.27606	0.00105268	0.00643865
ENSSSCG00000025741	19.4571	5.23668	1.59862	3.27575	0.00105382	0.00644311
ENSSSCG00000015700	216.31	-3.03716	0.928039	-3.27266	0.00106539	0.00650369
ENSSSCG00000039646	19.8422	-6.64505	2.03153	-3.27096	0.00107184	0.00653553
ENSSSCG00000010461	159.166	4.77006	1.45994	3.2673	0.00108577	0.00660752
ENSSSCG00000010617	90.445	-3.31829	1.01581	-3.26664	0.00108833	0.00662052
ENSSSCG00000020992	149.808	-3.37021	1.0334	-3.26129	0.00110908	0.00673626
ENSSSCG00000013869	90.0636	3.17228	0.972832	3.26087	0.0011107	0.00674348
ENSSSCG00000015373	15.1424	-7.703	2.366	-3.25571	0.00113107	0.00685654
ENSSSCG00000035805	1036.3	-3.8764	1.19232	-3.25115	0.00114937	0.00695937
ENSSSCG00000008123	102.878	-3.24835	1.00039	-3.24709	0.0011659	0.00704856
ENSSSCG00000022232	103.77	-3.87236	1.19331	-3.24507	0.00117421	0.00709054
ENSSSCG00000035446	1119.5	-4.85722	1.49947	-3.23928	0.00119831	0.00722215
ENSSSCG00000020884	53.242	-4.67947	1.44498	-3.23843	0.00120187	0.00724085
ENSSSCG00000012376	53.3758	-3.28685	1.01529	-3.23735	0.00120645	0.00726564
ENSSSCG00000017589	16.8005	5.84997	1.80712	3.23718	0.00120718	0.00726725
ENSSSCG00000003640	78.1478	-4.73808	1.46435	-3.23562	0.00121379	0.00729021
ENSSSCG00000002309	132.24	-3.00415	0.928888	-3.23413	0.00122013	0.00732418
ENSSSCG00000040798	131.485	-3.42482	1.05898	-3.23407	0.00122038	0.00732418
ENSSSCG00000002262	223.93	-4.66891	1.44486	-3.23139	0.00123188	0.00738751
ENSSSCG00000005203	21.0549	-8.18286	2.53274	-3.23083	0.00123433	0.00739936
ENSSSCG00000014832	10.6892	-7.20875	2.23194	-3.22981	0.00123871	0.00741425
ENSSSCG00000000197	43.4265	-3.38105	1.04694	-3.22945	0.0012403	0.00742094
ENSSSCG00000006477	549.878	-11.4172	3.53716	-3.22779	0.0012475	0.00745832
ENSSSCG00000001808	104.951	-5.34107	1.65514	-3.22695	0.00125116	0.00747731
ENSSSCG00000036515	84.5301	-5.31166	1.64629	-3.22645	0.00125337	0.00748768
ENSSSCG00000014251	88.2997	-3.11898	0.967233	-3.22464	0.00126131	0.00753222
ENSSSCG00000006321	43.4886	-3.82348	1.18603	-3.22376	0.00126518	0.0075496
ENSSSCG00000006725	64.6351	-6.02933	1.8709	-3.22269	0.00126994	0.00757222
ENSSSCG00000003356	14.2883	-5.16213	1.60496	-3.21637	0.00129824	0.00772687
ENSSSCG00000031531	75.7378	-3.34667	1.04205	-3.21162	0.00131989	0.00784018
ENSSSCG00000016555	15.7377	-6.33453	1.97289	-3.21079	0.0013237	0.00785986
ENSSSCG00000011069	44.1187	3.75654	1.17024	3.21006	0.00132708	0.00787691
ENSSSCG00000039815	153.267	4.01555	1.25325	3.20411	0.0013548	0.00802018
ENSSSCG00000008522	106.045	-5.47078	1.70785	-3.20331	0.00135857	0.00803946
ENSSSCG00000009160	20.2593	-6.65024	2.07634	-3.20286	0.00136068	0.00804892
ENSSSCG00000011110	483.162	-3.30385	1.03241	-3.20015	0.00137358	0.008116
ENSSSCG00000015894	53.5024	-3.92958	1.22898	-3.19742	0.00138664	0.00817918
ENSSSCG00000008166	29.4054	-5.17887	1.62087	-3.19511	0.00139777	0.00823715
ENSSSCG00000026084	669.104	3.7284	1.16769	3.19298	0.00140815	0.00828693
ENSSSCG00000025345	35.2118	3.18322	0.997597	3.19088	0.00141838	0.00834291
ENSSSCG00000010426	21.3045	-4.36778	1.36893	-3.19064	0.00141957	0.00834679
ENSSSCG00000000297	100.112	-3.36504	1.05748	-3.18214	0.00146189	0.00856345
ENSSSCG00000008294	112.61	-5.45538	1.71881	-3.17394	0.00150385	0.00876984
ENSSSCG00000003690	119.63	-3.21137	1.01185	-3.17375	0.00150483	0.0087723
ENSSSCG00000035598	18.7432	4.89887	1.54485	3.17109	0.00151868	0.00883657
ENSSSCG00000008709	15.2441	-7.71311	2.43436	-3.16843	0.00153263	0.00888792
ENSSSCG00000021232	28.688	-3.45223	1.09158	-3.16258	0.00156376	0.00903839
ENSSSCG00000000260	38.7808	3.1575	0.998564	3.16204	0.00156666	0.00905184
ENSSSCG00000017295	11.4365	-7.32487	2.31669	-3.16179	0.00156804	0.00905647
ENSSSCG00000038824	139.998	-3.37376	1.06787	-3.15934	0.00158125	0.00911594
ENSSSCG00000003882	21.6998	4.85354	1.53727	3.15724	0.00159268	0.0091683
ENSSSCG00000012075	12.126	6.73299	2.13508	3.15351	0.0016132	0.00926941
ENSSSCG00000011280	31.144	3.21788	1.02069	3.15265	0.00161795	0.00929328
ENSSSCG00000011423	45.8107	-3.0297	0.961129	-3.15223	0.00162027	0.0093032
ENSSSCG00000002971	12.0891	6.72871	2.13771	3.14763	0.00164601	0.0094406
ENSSSCG00000009684	231.953	-3.11529	0.99055	-3.14501	0.00166084	0.00951169
ENSSSCG00000006780	264.055	3.23661	1.02949	3.1439	0.00166714	0.00954431
ENSSSCG00000008555	35.6015	-3.00909	0.958104	-3.14068	0.00168559	0.00963932
ENSSSCG00000016657	14.0148	-6.14471	1.95675	-3.14027	0.00168795	0.00964928
ENSSSCG00000013376	55.9407	3.85078	1.22811	3.13552	0.00171549	0.00979244
ENSSSCG00000040513	26.2098	5.04744	1.61051	3.13407	0.001724	0.00983742
ENSSSCG00000033190	62.7235	-6.03053	1.92481	-3.13306	0.00172993	0.00986407
ENSSSCG00000032609	24.1193	-3.20415	1.02421	-3.12842	0.00175751	0.0100031
ENSSSCG00000038993	516.61	-3.21393	1.02782	-3.12693	0.0017664	0.0100464
ENSSSCG00000032133	11.9024	6.70623	2.14577	3.12533	0.00177608	0.0100905
ENSSSCG00000025266	25.0131	-3.59598	1.15101	-3.12421	0.00178284	0.0101252
ENSSSCG00000016319	110.453	-4.56091	1.46118	-3.12139	0.00179998	0.0102077
ENSSSCG00000032057	12.0503	6.72359	2.15901	3.11419	0.0018445	0.0104337
ENSSSCG00000040315	19.8488	-4.22989	1.35841	-3.11385	0.00184662	0.010442
ENSSSCG00000002368	394.168	3.26107	1.04803	3.11162	0.00186064	0.0105174
ENSSSCG00000037300	17.0788	-7.90136	2.54016	-3.11057	0.00186725	0.010551
ENSSSCG00000015346	52.8791	-3.88913	1.25154	-3.10748	0.00188691	0.0106544
ENSSSCG00000031314	48.1203	-5.57227	1.79743	-3.10013	0.00193437	0.010887
ENSSSCG00000008722	24.792	3.40533	1.10027	3.09499	0.00196819	0.0110575
ENSSSCG00000015522	29.4684	-4.39506	1.42038	-3.09428	0.00197292	0.0110761
ENSSSCG00000011761	34.7149	-4.25863	1.37735	-3.09191	0.00198876	0.011157
ENSSSCG00000033191	12.6823	-7.44617	2.41067	-3.08884	0.0020094	0.0112647
ENSSSCG00000025020	33.5395	4.96388	1.60761	3.08774	0.00201688	0.0112986
ENSSSCG00000006846	11.6603	6.67674	2.16264	3.08731	0.00201977	0.0113107
ENSSSCG00000040025	15.4823	-5.29348	1.71481	-3.08692	0.00202245	0.0113217
ENSSSCG00000035402	46.4062	-3.33491	1.08111	-3.08471	0.00203748	0.0113936
ENSSSCG00000022728	232.537	-3.31376	1.07478	-3.08321	0.00204779	0.011443
ENSSSCG00000032664	62.4661	-4.22748	1.3729	-3.07923	0.00207539	0.0115849
ENSSSCG00000038152	10.0104	-7.10949	2.31079	-3.07664	0.00209347	0.0116816
ENSSSCG00000005591	26.6468	-5.47403	1.78037	-3.07466	0.00210742	0.0117469
ENSSSCG00000000801	18.2224	-4.94095	1.61003	-3.06886	0.00214875	0.0119306
ENSSSCG00000007772	94.6471	-3.32825	1.08642	-3.06351	0.00218756	0.0121245
ENSSSCG00000017892	80.5542	-3.40496	1.11261	-3.06035	0.00221082	0.0122318
ENSSSCG00000008318	12.9207	-6.03602	1.97461	-3.05682	0.00223697	0.0123503
ENSSSCG00000029642	25.3728	-7.0098	2.29346	-3.05643	0.00223988	0.012362
ENSSSCG00000016892	827.157	3.79395	1.24144	3.05607	0.00224256	0.0123724
ENSSSCG00000036354	11.3795	6.6412	2.17319	3.05597	0.00224335	0.0123724
ENSSSCG00000036724	61.9029	-4.77092	1.56138	-3.05558	0.00224629	0.0123843
ENSSSCG00000004615	16.5911	5.6105	1.83791	3.05265	0.00226828	0.0124923
ENSSSCG00000002483	27.3626	3.55253	1.16555	3.04794	0.00230419	0.0126767
ENSSSCG00000009004	484.546	-3.89309	1.27866	-3.04467	0.00232936	0.0128016
ENSSSCG00000004384	26.838	-3.25387	1.069	-3.04385	0.00233572	0.0128276
ENSSSCG00000026113	48.3625	-3.48599	1.14581	-3.04238	0.00234713	0.0128767
ENSSSCG00000017794	27.8595	-3.00689	0.990586	-3.03547	0.00240165	0.013127
ENSSSCG00000036336	21.5563	-4.76724	1.57046	-3.03556	0.00240089	0.013127
ENSSSCG00000016704	25.572	-3.98961	1.31477	-3.03446	0.00240969	0.01316
ENSSSCG00000034804	159.592	-5.19957	1.7135	-3.03447	0.00240959	0.01316
ENSSSCG00000032093	10.8076	-7.21555	2.38043	-3.03119	0.00243591	0.01328
ENSSSCG00000029284	41.2388	-3.11952	1.02931	-3.03068	0.00244006	0.013298
ENSSSCG00000015715	70.383	-4.53619	1.49682	-3.03056	0.002441	0.0132985
ENSSSCG00000009964	25.895	3.41338	1.12808	3.02583	0.0024795	0.0134754
ENSSSCG00000000717	92.3993	-3.57216	1.18093	-3.02487	0.00248743	0.0135091
ENSSSCG00000034422	10.0705	-7.14078	2.363	-3.02191	0.00251183	0.0136227
ENSSSCG00000040393	14.4333	-4.53292	1.50405	-3.01381	0.00257989	0.0139628
ENSSSCG00000028418	207.601	-4.46888	1.4849	-3.00956	0.00261627	0.0141401
ENSSSCG00000038675	17.4602	-4.41789	1.46888	-3.00767	0.0026326	0.0142039
ENSSSCG00000034753	121.228	-3.3045	1.09987	-3.00443	0.00266077	0.014346
ENSSSCG00000030821	10.9508	6.58592	2.19292	3.00326	0.002671	0.0143962
ENSSSCG00000016244	66.7652	-5.15381	1.71739	-3.00096	0.00269132	0.0144957
ENSSSCG00000040078	64.7589	-4.31475	1.43813	-3.00025	0.00269757	0.0145244
ENSSSCG00000029870	40.3677	-5.12372	1.70966	-2.99693	0.0027271	0.0146632
ENSSSCG00000003124	11.1946	6.61819	2.20863	2.99651	0.00273089	0.014676
ENSSSCG00000004451	11.9951	-7.36552	2.46025	-2.99381	0.0027552	0.0147874
ENSSSCG00000005001	204.607	-5.08453	1.70162	-2.98805	0.00280767	0.0150499
ENSSSCG00000016032	35.6941	3.81451	1.27725	2.9865	0.00282192	0.0151159
ENSSSCG00000005778	33.1455	-4.18834	1.40336	-2.98451	0.0028403	0.0151988
ENSSSCG00000031293	23.9169	-5.8574	1.96398	-2.98241	0.00285986	0.0152825
ENSSSCG00000023014	17.4383	-3.55403	1.19176	-2.98216	0.00286222	0.0152899
ENSSSCG00000014011	23.4232	-6.86054	2.30112	-2.9814	0.00286934	0.0153181
ENSSSCG00000012647	14.7371	-7.68964	2.58025	-2.98019	0.00288066	0.0153622
ENSSSCG00000010096	15.7336	5.52702	1.85485	2.97977	0.00288466	0.0153783
ENSSSCG00000033815	31.8466	-3.7645	1.26421	-2.97774	0.00290381	0.0154436
ENSSSCG00000037789	9.6802	-7.0835	2.37913	-2.97734	0.00290757	0.0154478
ENSSSCG00000030345	44.2324	3.17576	1.06729	2.97552	0.00292493	0.0155295
ENSSSCG00000026067	14.3336	5.62105	1.89783	2.96183	0.00305816	0.0161329
ENSSSCG00000012065	45.4704	-7.82427	2.64882	-2.95387	0.00313816	0.0165271
ENSSSCG00000016997	20.6122	-3.58731	1.21457	-2.95356	0.00314134	0.0165383
ENSSSCG00000031472	79.7265	-5.20641	1.76658	-2.94717	0.003207	0.0168612
ENSSSCG00000000781	19.5997	-3.74118	1.27052	-2.94461	0.0032336	0.0169897
ENSSSCG00000030833	32.7476	-5.02022	1.70546	-2.94362	0.00324401	0.017033
ENSSSCG00000002290	22.2332	4.79211	1.62816	2.94327	0.00324767	0.0170465
ENSSSCG00000029096	22.5165	-3.11152	1.05724	-2.94307	0.00324979	0.0170519
ENSSSCG00000012038	23.2295	-3.96855	1.35077	-2.93798	0.00330353	0.0173106
ENSSSCG00000038384	23.7474	3.62913	1.23654	2.93492	0.00333638	0.0174536
ENSSSCG00000006233	12.769	-5.97799	2.03719	-2.93443	0.00334164	0.0174751
ENSSSCG00000016115	11.8	-7.34186	2.50412	-2.93191	0.00336886	0.0175781
ENSSSCG00000013027	13.446	-6.07621	2.07289	-2.93128	0.00337567	0.0176029
ENSSSCG00000032826	36.6898	-4.73697	1.6161	-2.9311	0.00337759	0.0176044
ENSSSCG00000031141	53.8947	-3.28709	1.12276	-2.92768	0.00341501	0.0177699
ENSSSCG00000034328	27.8847	3.86305	1.32023	2.92605	0.00343295	0.0178454
ENSSSCG00000037108	10.4524	-7.19686	2.46222	-2.92292	0.00346766	0.0180139
ENSSSCG00000000873	24.6062	-3.53896	1.21516	-2.91233	0.00358741	0.0185743
ENSSSCG00000032228	18.0152	-3.40236	1.16907	-2.91032	0.00361059	0.018682
ENSSSCG00000037019	100.385	-3.88658	1.33729	-2.90632	0.00365709	0.0188851
ENSSSCG00000005023	39.3789	4.44954	1.5326	2.90327	0.00369287	0.0190573
ENSSSCG00000010771	37.1926	3.86476	1.33166	2.90223	0.00370522	0.0191147
ENSSSCG00000036036	25.9528	-4.66902	1.61299	-2.89463	0.00379601	0.0194893
ENSSSCG00000003523	16.6865	-5.40224	1.86739	-2.89294	0.00381658	0.0195795
ENSSSCG00000040931	12.676	5.44131	1.88343	2.88904	0.00386418	0.0197848
ENSSSCG00000009377	10.2597	6.49154	2.24739	2.88848	0.00387106	0.0198135
ENSSSCG00000025858	48.1007	-4.45768	1.54419	-2.88674	0.00389258	0.0198912
ENSSSCG00000039568	63.0333	3.23712	1.12164	2.88606	0.00390095	0.0199209
ENSSSCG00000037892	15.007	-5.24502	1.8203	-2.88141	0.003959	0.020191
ENSSSCG00000005209	95.6676	-5.22436	1.81481	-2.87873	0.00399279	0.0203368
ENSSSCG00000031446	63.1161	-4.17089	1.45136	-2.87379	0.00405585	0.0206312
ENSSSCG00000012229	22.2457	-5.74975	2.00119	-2.87317	0.00406377	0.0206648
ENSSSCG00000037812	50.0175	-4.98942	1.73694	-2.87253	0.00407204	0.0206944
ENSSSCG00000006080	23.8755	3.33732	1.16288	2.86988	0.00410624	0.0208468
ENSSSCG00000001453	10.9361	-7.26216	2.53515	-2.86459	0.00417554	0.0211302
ENSSSCG00000027628	55.2365	3.07837	1.07482	2.86407	0.00418234	0.0211577
ENSSSCG00000034453	65.1612	-4.90521	1.71526	-2.85975	0.0042397	0.0213925
ENSSSCG00000017607	27.1303	-5.08576	1.77879	-2.85911	0.0042483	0.0214221
ENSSSCG00000040135	9.92516	6.44424	2.25587	2.85665	0.0042814	0.0215752
ENSSSCG00000010727	171.985	-11.2218	3.92918	-2.85601	0.00428998	0.0216114
ENSSSCG00000010054	24.2573	3.2018	1.1252	2.84554	0.00443366	0.0222279
ENSSSCG00000000527	49.3645	-4.25983	1.49844	-2.84284	0.00447137	0.0223955
ENSSSCG00000014324	11.265	6.62588	2.33069	2.84289	0.0044707	0.0223955
ENSSSCG00000039034	14.2984	-5.12641	1.80325	-2.84287	0.00447098	0.0223955
ENSSSCG00000024796	15.954	4.13386	1.45851	2.83431	0.00459244	0.0229139
ENSSSCG00000031799	70.0321	3.64699	1.28783	2.8319	0.00462725	0.0230802
ENSSSCG00000034162	110.538	-4.7383	1.67604	-2.82708	0.00469745	0.0233856
ENSSSCG00000034015	9.8864	6.43799	2.27801	2.82614	0.00471126	0.0234395
ENSSSCG00000016735	487.227	-3.35702	1.18809	-2.82555	0.00471991	0.0234592
ENSSSCG00000038858	26.0157	-3.61326	1.27882	-2.82546	0.00472123	0.0234592
ENSSSCG00000003763	10.0271	-7.10608	2.5198	-2.82009	0.00480097	0.0238026
ENSSSCG00000006966	14.4566	4.82048	1.71041	2.81832	0.0048275	0.0239265
ENSSSCG00000012178	654.917	4.66161	1.6545	2.81754	0.00483929	0.0239622
ENSSSCG00000032496	23.3723	-3.27801	1.16514	-2.81341	0.00490191	0.024234
ENSSSCG00000012233	21.6427	3.56606	1.26785	2.81268	0.00491307	0.0242585
ENSSSCG00000006186	12.7087	-5.01887	1.78478	-2.81204	0.00492283	0.024299
ENSSSCG00000039556	10.1655	6.47789	2.30499	2.81038	0.0049483	0.0244016
ENSSSCG00000028997	1125.81	-3.48892	1.24221	-2.80863	0.00497528	0.0245038
ENSSSCG00000013735	403.572	-3.58081	1.27515	-2.80814	0.0049828	0.0245331
ENSSSCG00000012656	317.131	3.52071	1.25397	2.80765	0.0049905	0.0245633
ENSSSCG00000040575	45.8773	-4.39984	1.56864	-2.80487	0.00503365	0.0247446
ENSSSCG00000025772	7.94063	-6.78211	2.42102	-2.80134	0.00508904	0.0249855
ENSSSCG00000003017	162.371	3.09436	1.1055	2.79907	0.00512498	0.0251225
ENSSSCG00000017313	34.7561	-4.77368	1.70539	-2.79917	0.00512346	0.0251225
ENSSSCG00000039862	84.5314	-3.00229	1.07266	-2.79891	0.00512749	0.025127
ENSSSCG00000011846	28.9113	3.32162	1.18748	2.79721	0.00515459	0.0252245
ENSSSCG00000032051	112.693	-4.69867	1.67969	-2.79734	0.00515248	0.0252245
ENSSSCG00000000707	23.5109	3.68548	1.31926	2.7936	0.00521255	0.02548
ENSSSCG00000033583	198.952	-11.432	4.09429	-2.79218	0.00523542	0.0255678
ENSSSCG00000038857	25.0927	-8.44036	3.03083	-2.78483	0.00535553	0.0260811
ENSSSCG00000023151	24.9879	3.42344	1.22965	2.78409	0.00536786	0.026133
ENSSSCG00000038137	14.4636	-7.63953	2.74578	-2.78228	0.00539789	0.0262629
ENSSSCG00000008959	20.6187	3.40905	1.22894	2.77399	0.00553742	0.02685
ENSSSCG00000026597	18.928	3.31456	1.19549	2.77256	0.00556168	0.0269426
ENSSSCG00000008347	21.0327	-3.41213	1.23232	-2.76888	0.00562501	0.0272087
ENSSSCG00000015802	35.879	-3.46877	1.25269	-2.76906	0.00562186	0.0272087
ENSSSCG00000036223	37.3446	-3.9388	1.42311	-2.76775	0.00564444	0.0272675
ENSSSCG00000001793	29.1052	-6.23494	2.25465	-2.76537	0.00568579	0.0274249
ENSSSCG00000015846	615.26	3.5351	1.27956	2.76274	0.00573186	0.0276302
ENSSSCG00000029275	125.06	-3.94527	1.42954	-2.75981	0.00578342	0.0278187
ENSSSCG00000026951	25.7392	-4.67965	1.69604	-2.75916	0.00579508	0.0278577
ENSSSCG00000009331	53.3887	-3.9446	1.42988	-2.75869	0.00580333	0.0278888
ENSSSCG00000040111	41.81	-3.70181	1.3429	-2.75657	0.00584113	0.0280026
ENSSSCG00000015326	14921.4	-3.88692	1.41205	-2.75269	0.00591079	0.028275
ENSSSCG00000036157	20.8308	4.66516	1.69524	2.75192	0.00592465	0.028324
ENSSSCG00000023229	695.891	3.72301	1.35359	2.75047	0.00595091	0.0284348
ENSSSCG00000034746	9.27103	6.34536	2.31058	2.74622	0.0060287	0.0287405
ENSSSCG00000004629	11.8951	-5.86746	2.13858	-2.74362	0.0060765	0.0289174
ENSSSCG00000007370	21.5567	3.78243	1.38127	2.73837	0.00617452	0.0292948
ENSSSCG00000020845	10.1288	-7.12072	2.60268	-2.73592	0.00622059	0.0294687
ENSSSCG00000011723	649.599	3.46416	1.26638	2.73549	0.00622878	0.0294835
ENSSSCG00000040607	382.319	-3.15372	1.15295	-2.73536	0.00623124	0.0294835
ENSSSCG00000004119	20.8645	-4.63966	1.69836	-2.73184	0.0062981	0.0297728
ENSSSCG00000028064	9.42249	6.36969	2.33238	2.73098	0.0063146	0.0298328
ENSSSCG00000040850	19.9042	-8.11772	2.97257	-2.73088	0.00631655	0.029833
ENSSSCG00000016261	11.0044	-5.75621	2.11086	-2.72695	0.00639236	0.0301456
ENSSSCG00000010629	46.8315	-3.27317	1.2022	-2.72264	0.00647627	0.0304587
ENSSSCG00000034400	9.01045	6.30449	2.31618	2.72194	0.00648999	0.0305068
ENSSSCG00000038622	26.6354	-3.17093	1.16496	-2.72192	0.00649039	0.0305068
ENSSSCG00000017927	17.6878	4.78114	1.75773	2.72006	0.00652698	0.030644
ENSSSCG00000009526	40.0714	-5.27919	1.94127	-2.71945	0.00653901	0.03068
ENSSSCG00000037823	19.126	-3.48218	1.28127	-2.71775	0.00657276	0.030783
ENSSSCG00000023225	65.5112	-3.19288	1.17598	-2.71508	0.00662593	0.0310135
ENSSSCG00000034686	73.7996	-3.63317	1.3385	-2.71437	0.00664029	0.0310714
ENSSSCG00000006472	1009.73	3.22637	1.18963	2.71208	0.00668632	0.0312308
ENSSSCG00000028101	18.6508	-3.64413	1.34571	-2.70796	0.00676974	0.0315263
ENSSSCG00000037612	858.501	3.05269	1.12758	2.70728	0.00678368	0.0315642
ENSSSCG00000038539	15.4255	-4.20333	1.5528	-2.70693	0.00679088	0.0315778
ENSSSCG00000016885	27.1654	3.71084	1.37273	2.70325	0.00686646	0.0318064
ENSSSCG00000001798	86.7704	3.98711	1.47522	2.70273	0.00687727	0.0318282
ENSSSCG00000003219	11.251	-4.20453	1.55566	-2.70273	0.00687718	0.0318282
ENSSSCG00000039689	24.4346	-3.88033	1.43982	-2.69501	0.0070387	0.0324697
ENSSSCG00000006264	10.0953	-5.66191	2.10119	-2.69462	0.00704696	0.0324982
ENSSSCG00000037805	26.6452	-6.1054	2.26682	-2.69337	0.00707333	0.0326006
ENSSSCG00000034881	11.583	-4.2021	1.56025	-2.69322	0.00707665	0.0326063
ENSSSCG00000031347	12.7772	-4.96122	1.843	-2.69192	0.00710411	0.0327136
ENSSSCG00000008647	25.2796	-3.08041	1.14566	-2.68876	0.00717179	0.0329864
ENSSSCG00000031917	17.3054	-6.45063	2.40103	-2.68661	0.00721812	0.0331508
ENSSSCG00000035599	7.85556	-6.75658	2.5149	-2.68662	0.00721792	0.0331508
ENSSSCG00000021273	18.0775	-5.52612	2.05962	-2.68308	0.0072947	0.0334535
ENSSSCG00000040689	13.1392	5.2312	1.94964	2.68317	0.00729283	0.0334535
ENSSSCG00000006281	7.35521	-6.66906	2.48701	-2.68156	0.007328	0.0335767
ENSSSCG00000014053	15.4407	-5.24583	1.95676	-2.68088	0.00734293	0.0336057
ENSSSCG00000036526	15.4407	-5.24583	1.95676	-2.68088	0.00734293	0.0336057
ENSSSCG00000023156	23.2481	-3.19251	1.19135	-2.67975	0.00736777	0.03368
ENSSSCG00000039678	13.239	-3.63535	1.3571	-2.67876	0.00738943	0.0337494
[truncated: 60 more rows]

## Sheet: primary vs FLB2i_log2fc3
pESCLC-Primary vs pESCLC-FLB2i_deseq2_log2fc3_padj0.05
	baseMean	log2FoldChange	lfcSE	stat	pvalue	padj
ENSSSCG00000028112	7508.22	8.92828	0.312348	28.5844	1.05126e-179	1.71682e-175
ENSSSCG00000003088	33193.1	9.97425	0.402535	24.7786	1.52593e-135	1.24599e-131
ENSSSCG00000010512	14280	-6.35555	0.261463	-24.3077	1.62644e-130	8.85381e-127
ENSSSCG00000012705	5473.77	-6.47438	0.272977	-23.7177	2.36977e-124	9.67516e-121
ENSSSCG00000006160	10472.2	-9.93169	0.430924	-23.0474	1.5617e-117	5.10083e-114
ENSSSCG00000005222	2236.64	5.88694	0.270583	21.7565	5.99123e-105	1.63071e-101
ENSSSCG00000015662	2753.02	9.1625	0.427935	21.411	1.05577e-101	2.4631e-98
ENSSSCG00000021514	2434.64	7.72838	0.37293	20.7234	2.13138e-95	4.35095e-92
ENSSSCG00000002276	2920.71	5.08983	0.253261	20.0972	7.80748e-90	1.41671e-86
ENSSSCG00000032761	8236.64	4.48657	0.225435	19.9018	3.92526e-88	6.41035e-85
ENSSSCG00000016295	1451.4	6.37226	0.328937	19.3723	1.32251e-83	1.96345e-80
ENSSSCG00000040184	1219.25	6.00309	0.321919	18.6479	1.31446e-77	1.78887e-74
ENSSSCG00000031465	1714	6.97453	0.374487	18.6242	2.04454e-77	2.56842e-74
ENSSSCG00000005360	6435.91	-8.84835	0.477222	-18.5414	9.57842e-77	1.11732e-73
ENSSSCG00000007927	947.443	6.1261	0.332093	18.4469	5.52043e-76	6.01028e-73
ENSSSCG00000039542	1851.09	4.60418	0.250032	18.4144	1.00737e-75	1.02821e-72
ENSSSCG00000010475	4152.46	11.1759	0.607583	18.394	1.46648e-75	1.40877e-72
ENSSSCG00000009111	2507.16	9.07335	0.494102	18.3633	2.58416e-75	2.34455e-72
ENSSSCG00000002954	3433.16	6.76568	0.370284	18.2716	1.39224e-74	1.19667e-71
ENSSSCG00000040636	2294.54	8.39057	0.460083	18.2371	2.62039e-74	2.13968e-71
ENSSSCG00000009364	3896.49	5.36018	0.294824	18.181	7.30511e-74	5.68094e-71
ENSSSCG00000018055	6384.33	5.1548	0.287164	17.9507	4.73834e-72	3.51736e-69
ENSSSCG00000005992	2727.64	7.80406	0.442326	17.6433	1.14664e-69	8.14168e-67
ENSSSCG00000022948	901.67	7.63106	0.437407	17.4462	3.68202e-68	2.50546e-65
ENSSSCG00000003811	1804.64	6.22125	0.356789	17.4368	4.33787e-68	2.83367e-65
ENSSSCG00000002884	1161.23	7.25495	0.419057	17.3126	3.78136e-67	2.37513e-64
ENSSSCG00000006099	1013.28	6.67932	0.387576	17.2336	1.48715e-66	8.99508e-64
ENSSSCG00000036964	1366.76	6.2882	0.366514	17.1568	5.59155e-66	3.26127e-63
ENSSSCG00000020725	4343.27	8.23989	0.482892	17.0636	2.76834e-65	1.55896e-62
ENSSSCG00000004759	2388.38	7.24944	0.428645	16.9125	3.64126e-64	1.98218e-61
ENSSSCG00000006582	1789.16	6.51316	0.386295	16.8606	8.76831e-64	4.6192e-61
ENSSSCG00000011693	7173.26	-11.5319	0.685748	-16.8165	1.84856e-63	9.43402e-61
ENSSSCG00000022383	3985.41	11.4979	0.684973	16.7858	3.09765e-63	1.53296e-60
ENSSSCG00000015091	1130.72	6.34213	0.378866	16.7398	6.72441e-63	3.22989e-60
ENSSSCG00000016848	1281.59	8.9059	0.542905	16.4041	1.78622e-60	8.33451e-58
ENSSSCG00000003604	1677.31	-4.72967	0.288586	-16.3891	2.28702e-60	1.03748e-57
ENSSSCG00000033001	1163.11	4.69973	0.288792	16.2738	1.51555e-59	6.6893e-57
ENSSSCG00000032299	1250.23	7.92881	0.488046	16.246	2.38247e-59	1.0239e-56
ENSSSCG00000016140	5313.9	8.14511	0.503201	16.1866	6.27001e-59	2.62553e-56
ENSSSCG00000007199	1341.28	8.53058	0.528158	16.1516	1.10692e-58	4.51928e-56
ENSSSCG00000001752	697.425	-6.51164	0.404459	-16.0996	2.56652e-58	1.02229e-55
ENSSSCG00000011692	5190.34	-10.4553	0.657631	-15.8985	6.49065e-57	2.52378e-54
ENSSSCG00000017894	2215.21	-5.29504	0.333579	-15.8734	9.68196e-57	3.67712e-54
ENSSSCG00000016459	1028.18	6.57927	0.416614	15.7923	3.51726e-56	1.30546e-53
ENSSSCG00000002836	3846.68	3.6554	0.23187	15.7649	5.42745e-56	1.92686e-53
ENSSSCG00000011056	1195.02	-4.25518	0.269912	-15.7651	5.41057e-56	1.92686e-53
ENSSSCG00000007371	4200.95	12.1798	0.773801	15.7402	8.01474e-56	2.78487e-53
ENSSSCG00000015350	775.557	-7.67886	0.492027	-15.6066	6.5673e-55	2.23439e-52
ENSSSCG00000034192	722.183	-6.08716	0.395657	-15.3849	2.06536e-53	6.88355e-51
ENSSSCG00000004218	1051.28	-6.18621	0.402801	-15.358	3.13275e-53	1.02322e-50
ENSSSCG00000010762	3298.78	-6.32574	0.411973	-15.3548	3.29142e-53	1.05396e-50
ENSSSCG00000039442	2611.39	8.51619	0.557228	15.2831	9.9065e-53	3.11121e-50
ENSSSCG00000004369	1393.05	4.60508	0.301869	15.2553	1.51906e-52	4.68071e-50
ENSSSCG00000022417	1143.43	9.49541	0.62426	15.2107	3.00496e-52	9.08777e-50
ENSSSCG00000024000	619.538	-5.12853	0.337197	-15.2093	3.06801e-52	9.10977e-50
ENSSSCG00000014920	1729.2	4.15155	0.278149	14.9257	2.24431e-50	6.54496e-48
ENSSSCG00000000253	61272.8	10.6132	0.712058	14.9049	3.06314e-50	8.77617e-48
ENSSSCG00000021867	1189.21	6.08922	0.408933	14.8905	3.79867e-50	1.06959e-47
ENSSSCG00000016548	12365.3	4.30635	0.289368	14.8819	4.31981e-50	1.19571e-47
ENSSSCG00000008118	1180.22	8.91683	0.606422	14.704	6.07594e-49	1.65377e-46
ENSSSCG00000006621	7880.31	5.61615	0.382307	14.6902	7.45155e-49	1.99494e-46
ENSSSCG00000007560	687.619	7.77361	0.531298	14.6314	1.77202e-48	4.62358e-46
ENSSSCG00000035230	1374.1	4.79054	0.327426	14.6309	1.78364e-48	4.62358e-46
ENSSSCG00000001025	10140.2	4.82504	0.331341	14.5621	4.89032e-48	1.24787e-45
ENSSSCG00000014933	713.43	5.84641	0.402522	14.5245	8.4789e-48	2.13029e-45
ENSSSCG00000025838	1052.32	8.22729	0.566697	14.518	9.32174e-48	2.30657e-45
ENSSSCG00000014259	1047.16	5.46549	0.378644	14.4344	3.14531e-47	7.66657e-45
ENSSSCG00000033624	1326.58	-5.70043	0.395379	-14.4177	4.00748e-47	9.62443e-45
ENSSSCG00000029960	1046.94	-4.97885	0.346823	-14.3556	9.82768e-47	2.32603e-44
ENSSSCG00000014004	965.502	9.26809	0.646294	14.3404	1.22399e-46	2.85557e-44
ENSSSCG00000002916	2935.64	-4.03265	0.281262	-14.3377	1.27215e-46	2.92613e-44
ENSSSCG00000017003	615.239	-6.10277	0.428248	-14.2506	4.44705e-46	1.00868e-43
ENSSSCG00000011441	1053.85	9.14646	0.642788	14.2294	6.02285e-46	1.34739e-43
ENSSSCG00000016579	610.223	-4.83324	0.340337	-14.2013	8.98761e-46	1.98347e-43
ENSSSCG00000010479	886.82	7.72964	0.545348	14.1738	1.33172e-45	2.89978e-43
ENSSSCG00000010493	1106.09	3.73962	0.265464	14.0871	4.55807e-45	9.79445e-43
ENSSSCG00000013551	3343.89	-8.56307	0.6086	-14.0701	5.79793e-45	1.22969e-42
ENSSSCG00000013119	733.684	5.02712	0.357765	14.0514	7.54859e-45	1.58046e-42
ENSSSCG00000015399	560.009	6.38516	0.45633	13.9924	1.73401e-44	3.58457e-42
ENSSSCG00000016314	670.409	7.86089	0.563461	13.9511	3.09856e-44	6.32532e-42
ENSSSCG00000025306	1227.2	-3.77085	0.271241	-13.9022	6.14295e-44	1.23852e-41
ENSSSCG00000028060	1008.64	-4.54875	0.32779	-13.877	8.73013e-44	1.73868e-41
ENSSSCG00000022794	554.429	-6.13279	0.442075	-13.8727	9.26893e-44	1.82375e-41
ENSSSCG00000006250	481.46	5.61767	0.406733	13.8117	2.16681e-43	4.21263e-41
ENSSSCG00000007052	588.016	5.89217	0.427021	13.7983	2.60911e-43	5.01286e-41
ENSSSCG00000015535	2457.99	4.85497	0.353291	13.7421	5.67829e-43	1.07828e-40
ENSSSCG00000002720	1206.83	-6.057	0.443551	-13.6557	1.8668e-42	3.50422e-40
ENSSSCG00000004705	1874.75	-3.54505	0.259738	-13.6486	2.05929e-42	3.82161e-40
ENSSSCG00000007114	1646.39	8.8997	0.65408	13.6064	3.66658e-42	6.72797e-40
ENSSSCG00000003702	1380.01	10.573	0.779858	13.5576	7.14598e-42	1.29668e-39
ENSSSCG00000016160	508.936	-6.86348	0.507336	-13.5285	1.06214e-41	1.90613e-39
ENSSSCG00000008449	1649.08	10.8482	0.804402	13.4861	1.88911e-41	3.35337e-39
ENSSSCG00000025353	1047.83	6.85631	0.509037	13.4692	2.37505e-41	4.17064e-39
ENSSSCG00000008311	1788.26	-6.85124	0.509061	-13.4586	2.74195e-41	4.7637e-39
ENSSSCG00000000252	129158	9.89148	0.742454	13.3227	1.70855e-40	2.93708e-38
ENSSSCG00000000079	597.431	6.62544	0.498515	13.2904	2.63314e-40	4.47935e-38
ENSSSCG00000011398	1529.43	3.28054	0.247114	13.2754	3.21535e-40	5.4134e-38
ENSSSCG00000034360	3711.83	-3.44368	0.259823	-13.254	4.27965e-40	7.13173e-38
ENSSSCG00000023329	1767.54	-8.21756	0.620061	-13.2528	4.34534e-40	7.16806e-38
ENSSSCG00000011872	1093.74	-5.23343	0.394915	-13.2521	4.38969e-40	7.16881e-38
ENSSSCG00000016892	1065.47	8.45233	0.638497	13.2378	5.30491e-40	8.57767e-38
ENSSSCG00000009580	680.106	-5.88711	0.444993	-13.2297	5.91549e-40	9.47116e-38
ENSSSCG00000015612	377.624	5.15176	0.390006	13.2094	7.73998e-40	1.2272e-37
ENSSSCG00000030921	47175.7	7.68859	0.582354	13.2026	8.47423e-40	1.3307e-37
ENSSSCG00000004094	988.905	-8.03192	0.61012	-13.1645	1.40494e-39	2.18515e-37
ENSSSCG00000036438	4351.25	5.28445	0.402283	13.1362	2.04357e-39	3.14845e-37
ENSSSCG00000015045	4955.16	-3.71478	0.28371	-13.0936	3.58373e-39	5.46971e-37
ENSSSCG00000016959	960.303	5.57001	0.425599	13.0875	3.88394e-39	5.87302e-37
ENSSSCG00000025013	768.708	-6.76251	0.516925	-13.0822	4.16255e-39	6.23657e-37
ENSSSCG00000039399	2141.19	11.6101	0.887996	13.0744	4.60921e-39	6.843e-37
ENSSSCG00000005617	898.052	-3.69956	0.283198	-13.0635	5.32419e-39	7.78835e-37
ENSSSCG00000023710	981.044	-6.59469	0.504828	-13.0632	5.34134e-39	7.78835e-37
ENSSSCG00000006059	630.191	-7.09763	0.543541	-13.0581	5.71047e-39	8.2529e-37
ENSSSCG00000000528	4061.44	7.77055	0.597998	12.9943	1.31863e-38	1.889e-36
ENSSSCG00000006635	608.308	-4.11074	0.317525	-12.9462	2.46871e-38	3.50578e-36
ENSSSCG00000005902	473.142	7.83519	0.608791	12.8701	6.63178e-38	9.33651e-36
ENSSSCG00000001823	714.474	5.42451	0.422419	12.8416	9.59229e-38	1.3389e-35
ENSSSCG00000014047	548.966	6.28723	0.490101	12.8284	1.13628e-37	1.5726e-35
ENSSSCG00000016204	400.05	4.67197	0.364441	12.8195	1.27457e-37	1.74916e-35
ENSSSCG00000004511	684.463	5.15073	0.405649	12.6975	6.10477e-37	8.30809e-35
ENSSSCG00000005589	3200.44	5.29844	0.418072	12.6735	8.2934e-37	1.11101e-34
ENSSSCG00000009457	1066.91	-3.88838	0.306814	-12.6734	8.29974e-37	1.11101e-34
ENSSSCG00000024800	5263.14	4.48038	0.354942	12.6228	1.58022e-36	2.0981e-34
ENSSSCG00000022202	396.272	-5.5317	0.440364	-12.5617	3.43035e-36	4.51782e-34
ENSSSCG00000016974	16334.2	-6.5763	0.524043	-12.5492	4.01693e-36	5.24804e-34
ENSSSCG00000006391	529.464	-5.22645	0.417174	-12.5282	5.23172e-36	6.78089e-34
ENSSSCG00000003470	807.713	5.02787	0.401515	12.5222	5.64153e-36	7.25448e-34
ENSSSCG00000025160	569.004	-4.14646	0.331285	-12.5163	6.08035e-36	7.75767e-34
ENSSSCG00000038602	675.368	-7.21177	0.576282	-12.5143	6.23582e-36	7.89436e-34
ENSSSCG00000015290	804.213	3.76083	0.300719	12.5061	6.9124e-36	8.68357e-34
ENSSSCG00000020657	5212.09	4.14219	0.331593	12.4918	8.27822e-36	1.032e-33
ENSSSCG00000033463	677.443	6.49983	0.522504	12.4398	1.58956e-35	1.9666e-33
ENSSSCG00000021843	461.275	-6.32778	0.509732	-12.4139	2.19598e-35	2.69643e-33
ENSSSCG00000007738	520.689	4.20289	0.33871	12.4085	2.34963e-35	2.86357e-33
ENSSSCG00000003326	4646.63	-3.99849	0.322788	-12.3874	3.05937e-35	3.70093e-33
ENSSSCG00000012561	444.357	-4.4816	0.362158	-12.3747	3.58164e-35	4.30086e-33
ENSSSCG00000002368	496.196	6.87893	0.556412	12.363	4.14332e-35	4.93902e-33
ENSSSCG00000010056	651.274	5.83123	0.472237	12.3481	4.98886e-35	5.90385e-33
ENSSSCG00000031244	740.257	-5.16213	0.418562	-12.333	6.01555e-35	7.06762e-33
ENSSSCG00000024109	401.75	4.46842	0.36281	12.3161	7.41762e-35	8.65265e-33
ENSSSCG00000035798	2589.56	4.93593	0.401474	12.2945	9.69547e-35	1.12296e-32
ENSSSCG00000000021	313.447	6.51077	0.530033	12.2837	1.10805e-34	1.27433e-32
ENSSSCG00000027621	407.589	-4.98666	0.406798	-12.2583	1.51585e-34	1.73114e-32
ENSSSCG00000038932	885.91	-6.65069	0.543283	-12.2417	1.86164e-34	2.11128e-32
ENSSSCG00000022951	2436.87	-7.17585	0.587866	-12.2066	2.86593e-34	3.22783e-32
ENSSSCG00000008758	1461.06	6.41168	0.525802	12.1941	3.34203e-34	3.73826e-32
ENSSSCG00000015340	5217.97	3.52286	0.289744	12.1585	5.16855e-34	5.74201e-32
ENSSSCG00000000811	786.03	5.0091	0.412063	12.1562	5.32022e-34	5.87057e-32
ENSSSCG00000031796	825.624	-5.09518	0.419986	-12.1318	7.16659e-34	7.85487e-32
ENSSSCG00000009169	1351.73	7.64418	0.631058	12.1133	8.98301e-34	9.7801e-32
ENSSSCG00000002032	16172.8	6.46011	0.534985	12.0753	1.42621e-33	1.54248e-31
ENSSSCG00000015212	1640.19	-6.39622	0.529956	-12.0694	1.53333e-33	1.64742e-31
ENSSSCG00000012265	906.064	-7.81307	0.647547	-12.0656	1.6044e-33	1.71251e-31
ENSSSCG00000006392	1096.28	-3.72578	0.309227	-12.0487	1.97033e-33	2.08944e-31
ENSSSCG00000009662	533.694	-8.37109	0.699385	-11.9692	5.15162e-33	5.42781e-31
ENSSSCG00000014136	22406.7	3.12989	0.261813	11.9547	6.1368e-33	6.42437e-31
ENSSSCG00000039261	589.74	-8.07369	0.676037	-11.9427	7.09097e-33	7.37597e-31
ENSSSCG00000038600	1553.86	7.61514	0.638037	11.9353	7.75102e-33	8.01152e-31
ENSSSCG00000012520	1679.79	-3.01204	0.253353	-11.8887	1.35471e-32	1.39143e-30
ENSSSCG00000028373	5170.74	-5.56808	0.469096	-11.8698	1.69874e-32	1.73389e-30
ENSSSCG00000035189	744.858	5.98747	0.507045	11.8086	3.52539e-32	3.57597e-30
ENSSSCG00000009477	753.262	-4.59019	0.389403	-11.7878	4.51391e-32	4.55041e-30
ENSSSCG00000016258	512.161	-6.96648	0.59183	-11.7711	5.50137e-32	5.51183e-30
ENSSSCG00000010275	327.989	4.52758	0.385308	11.7506	7.01474e-32	6.98523e-30
ENSSSCG00000002818	260.176	5.03694	0.428766	11.7475	7.27176e-32	7.19728e-30
ENSSSCG00000038774	380.41	6.41981	0.546886	11.7388	8.05843e-32	7.92784e-30
ENSSSCG00000036549	9034.33	-6.14447	0.52386	-11.7292	9.02763e-32	8.82816e-30
ENSSSCG00000007439	579.967	-4.21351	0.359485	-11.721	9.95212e-32	9.67429e-30
ENSSSCG00000017585	593.309	-3.39499	0.290488	-11.6872	1.48237e-31	1.43246e-29
ENSSSCG00000002041	1728.23	4.94875	0.424148	11.6675	1.86811e-31	1.7946e-29
ENSSSCG00000014391	952.98	4.19141	0.359636	11.6546	2.17479e-31	2.07698e-29
ENSSSCG00000004948	800.601	4.19337	0.361334	11.6052	3.87601e-31	3.68018e-29
ENSSSCG00000003092	300.423	6.64809	0.573936	11.5833	5.0062e-31	4.72579e-29
ENSSSCG00000039498	363.592	-5.28513	0.457631	-11.5489	7.47753e-31	7.01814e-29
ENSSSCG00000023028	651.014	-4.84895	0.420184	-11.5401	8.28538e-31	7.73192e-29
ENSSSCG00000006369	1299.46	3.65473	0.316767	11.5376	8.52665e-31	7.91186e-29
ENSSSCG00000036884	1712.61	-11.0585	0.959554	-11.5246	9.91218e-31	9.14553e-29
ENSSSCG00000017448	18244.1	7.51299	0.652495	11.5142	1.11837e-30	1.02607e-28
ENSSSCG00000040815	376.026	3.87248	0.336476	11.5089	1.18938e-30	1.08513e-28
ENSSSCG00000015780	1015.73	-4.12846	0.358847	-11.5048	1.24755e-30	1.13188e-28
ENSSSCG00000022404	5834.56	3.46148	0.301283	11.4891	1.4958e-30	1.34961e-28
ENSSSCG00000038767	419.447	6.99471	0.609178	11.4822	1.62063e-30	1.45176e-28
ENSSSCG00000040824	5144.7	-8.73275	0.760567	-11.4819	1.6268e-30	1.45176e-28
ENSSSCG00000004663	1155.37	-4.22266	0.367991	-11.4749	1.76429e-30	1.5659e-28
ENSSSCG00000040344	1970.22	3.63666	0.316959	11.4736	1.79055e-30	1.58062e-28
ENSSSCG00000001834	2855.32	3.43414	0.3017	11.3826	5.10531e-30	4.48252e-28
ENSSSCG00000000182	365.704	-4.89906	0.43105	-11.3654	6.21719e-30	5.42957e-28
ENSSSCG00000004234	4061.42	-7.44657	0.655832	-11.3544	7.05241e-30	6.12622e-28
ENSSSCG00000000736	909.104	3.53735	0.311562	11.3536	7.11708e-30	6.14968e-28
ENSSSCG00000025000	324.484	7.69551	0.678147	11.3479	7.60052e-30	6.53284e-28
ENSSSCG00000033998	658.909	3.2415	0.286371	11.3192	1.05384e-29	9.01062e-28
ENSSSCG00000002815	1601.61	-4.05652	0.358771	-11.3067	1.21593e-29	1.03424e-27
ENSSSCG00000027465	722.423	-4.16368	0.369472	-11.2693	1.86109e-29	1.57479e-27
ENSSSCG00000022347	458.546	5.4211	0.481194	11.2659	1.9327e-29	1.62695e-27
ENSSSCG00000023026	1552.61	3.62754	0.32236	11.2531	2.23688e-29	1.87335e-27
ENSSSCG00000029234	380.403	-7.86285	0.70182	-11.2035	3.91852e-29	3.26497e-27
ENSSSCG00000017793	632.16	-4.43572	0.396058	-11.1997	4.09167e-29	3.39194e-27
ENSSSCG00000023328	1200.59	-6.71573	0.599922	-11.1943	4.34661e-29	3.58507e-27
ENSSSCG00000033655	25977.7	-3.32193	0.296973	-11.186	4.77702e-29	3.92027e-27
ENSSSCG00000035293	889.577	3.48898	0.312017	11.182	4.99355e-29	4.07748e-27
ENSSSCG00000013078	1858.8	7.20314	0.645144	11.1652	6.03878e-29	4.90643e-27
ENSSSCG00000002252	1140.24	-4.7754	0.428783	-11.1371	8.27567e-29	6.69059e-27
ENSSSCG00000000760	369.163	4.68596	0.420998	11.1306	8.90325e-29	7.16251e-27
ENSSSCG00000005481	590.72	-4.03082	0.362246	-11.1273	9.23842e-29	7.39572e-27
ENSSSCG00000016151	6255.54	-5.42331	0.487472	-11.1254	9.44064e-29	7.52074e-27
ENSSSCG00000024697	500.712	8.81884	0.792905	11.1222	9.78535e-29	7.7575e-27
ENSSSCG00000037025	599.341	4.09845	0.369212	11.1006	1.2466e-28	9.83492e-27
ENSSSCG00000009842	557.069	-7.32147	0.660485	-11.085	1.48343e-28	1.16471e-26
ENSSSCG00000013733	908.523	7.08122	0.640832	11.05	2.19111e-28	1.71211e-26
ENSSSCG00000015444	7874.25	5.4738	0.497319	11.0066	3.55091e-28	2.76143e-26
ENSSSCG00000012292	267.411	-6.12658	0.559237	-10.9552	6.27171e-28	4.85419e-26
ENSSSCG00000017046	260.455	-5.24067	0.478394	-10.9547	6.30679e-28	4.85831e-26
ENSSSCG00000001723	203.713	5.24786	0.481838	10.8913	1.2675e-27	9.71808e-26
ENSSSCG00000010772	267.994	4.24151	0.392398	10.8092	3.11387e-27	2.36524e-25
ENSSSCG00000007522	217.413	4.73444	0.438978	10.7851	4.04697e-27	3.05977e-25
ENSSSCG00000035029	278.129	-7.20089	0.668712	-10.7683	4.85848e-27	3.63962e-25
ENSSSCG00000026130	2489.65	-5.88891	0.54748	-10.7564	5.52939e-27	4.12331e-25
ENSSSCG00000025393	1107.34	7.20357	0.670351	10.746	6.19087e-27	4.5956e-25
ENSSSCG00000006060	871.927	7.47025	0.695971	10.7336	7.08099e-27	5.23256e-25
ENSSSCG00000038732	347.3	-6.41883	0.59825	-10.7293	7.41193e-27	5.45244e-25
ENSSSCG00000027361	336.792	8.24073	0.768616	10.7215	8.06712e-27	5.90781e-25
ENSSSCG00000028695	653.984	-4.4973	0.420241	-10.7017	9.9889e-27	7.28253e-25
ENSSSCG00000028643	628.338	7.69998	0.719814	10.6972	1.04923e-26	7.61553e-25
ENSSSCG00000031703	1257.33	7.83385	0.732818	10.69	1.13327e-26	8.18911e-25
ENSSSCG00000027882	636.179	4.58011	0.430229	10.6457	1.82514e-26	1.31306e-24
ENSSSCG00000007456	2016.44	3.15344	0.296807	10.6246	2.29111e-26	1.64106e-24
ENSSSCG00000033015	433.898	5.00108	0.471149	10.6146	2.548e-26	1.81709e-24
ENSSSCG00000024299	400.691	-4.82785	0.457417	-10.5546	4.83772e-26	3.40538e-24
ENSSSCG00000035012	485.526	4.26698	0.404577	10.5468	5.25659e-26	3.68435e-24
ENSSSCG00000024233	316.729	-7.61697	0.722703	-10.5396	5.67685e-26	3.95966e-24
ENSSSCG00000024517	766.377	-4.07393	0.38655	-10.5392	5.69788e-26	3.95966e-24
ENSSSCG00000006530	1621.83	3.87308	0.367665	10.5343	6.00579e-26	4.15595e-24
ENSSSCG00000002274	250.15	-4.75673	0.451782	-10.5288	6.36335e-26	4.36638e-24
ENSSSCG00000014860	661.179	-9.25849	0.879572	-10.5261	6.54737e-26	4.47385e-24
ENSSSCG00000015144	456.122	-3.9122	0.372828	-10.4933	9.27197e-26	6.28301e-24
ENSSSCG00000025423	272.977	7.05593	0.672412	10.4935	9.25742e-26	6.28301e-24
ENSSSCG00000022525	353.423	8.62676	0.822668	10.4863	9.98412e-26	6.73763e-24
ENSSSCG00000039161	2103.2	-3.48545	0.333338	-10.4562	1.3724e-25	9.22334e-24
ENSSSCG00000006811	326.328	-6.22534	0.595409	-10.4556	1.38168e-25	9.24762e-24
ENSSSCG00000011592	539.434	4.15668	0.398079	10.4418	1.59689e-25	1.06444e-23
ENSSSCG00000029458	483.459	-4.25474	0.408332	-10.4198	2.01358e-25	1.33674e-23
ENSSSCG00000032734	1945.7	-4.6978	0.450907	-10.4185	2.04049e-25	1.34912e-23
ENSSSCG00000037202	248.007	-6.84297	0.657835	-10.4023	2.42106e-25	1.59429e-23
ENSSSCG00000011609	9043.23	5.81258	0.559089	10.3965	2.57134e-25	1.68645e-23
ENSSSCG00000013886	347.056	8.60155	0.82932	10.3718	3.33111e-25	2.17602e-23
ENSSSCG00000026789	373.517	-7.85728	0.757622	-10.371	3.36065e-25	2.18656e-23
ENSSSCG00000038825	269.35	4.3689	0.421706	10.3601	3.7668e-25	2.44109e-23
ENSSSCG00000005943	1920.24	3.45218	0.333734	10.3441	4.45091e-25	2.87304e-23
ENSSSCG00000027998	454.541	4.24411	0.410451	10.3401	4.6396e-25	2.98304e-23
ENSSSCG00000035493	2196.6	-3.15651	0.306242	-10.3072	6.53516e-25	4.18532e-23
ENSSSCG00000025993	337.928	4.68958	0.455971	10.2848	8.24791e-25	5.26159e-23
ENSSSCG00000009498	176.744	5.57155	0.54176	10.2842	8.30562e-25	5.27779e-23
ENSSSCG00000024396	964.781	-5.25534	0.512686	-10.2506	1.17621e-24	7.41649e-23
ENSSSCG00000011025	1251.43	-6.71573	0.657166	-10.2192	1.62628e-24	1.02149e-22
ENSSSCG00000030337	588.194	-3.1718	0.310427	-10.2175	1.655e-24	1.03555e-22
ENSSSCG00000015375	672.694	-6.71877	0.658025	-10.2105	1.77912e-24	1.10896e-22
ENSSSCG00000017540	396.912	-4.79146	0.471153	-10.1696	2.70895e-24	1.67575e-22
ENSSSCG00000000275	419.998	-3.76524	0.370678	-10.1577	3.06213e-24	1.88708e-22
ENSSSCG00000005506	792.987	-3.5382	0.349162	-10.1334	3.9271e-24	2.41103e-22
ENSSSCG00000038745	524.264	4.99118	0.492978	10.1245	4.29973e-24	2.62992e-22
ENSSSCG00000030626	198.724	5.67785	0.561836	10.1059	5.20248e-24	3.17021e-22
ENSSSCG00000038801	390.832	4.4599	0.441346	10.1052	5.23755e-24	3.17972e-22
ENSSSCG00000035785	191.736	-5.44841	0.539629	-10.0966	5.71966e-24	3.45955e-22
ENSSSCG00000022031	248.511	-6.84713	0.678881	-10.0859	6.37784e-24	3.82928e-22
ENSSSCG00000009543	719.161	-6.52624	0.647635	-10.077	6.9801e-24	4.17553e-22
ENSSSCG00000025532	924.681	-6.86469	0.681255	-10.0765	7.01555e-24	4.18142e-22
ENSSSCG00000011326	506.689	3.79587	0.377216	10.0629	8.06148e-24	4.78734e-22
ENSSSCG00000001052	486.16	-3.82463	0.380291	-10.0571	8.54577e-24	5.05656e-22
ENSSSCG00000033919	8476.84	-7.23604	0.720077	-10.049	9.28098e-24	5.47176e-22
ENSSSCG00000006256	2370.48	14.7873	1.47205	10.0454	9.62649e-24	5.65504e-22
ENSSSCG00000014232	1311.77	-5.24942	0.522704	-10.0428	9.88139e-24	5.78398e-22
ENSSSCG00000027855	343.391	4.75484	0.473749	10.0366	1.05213e-23	6.13655e-22
ENSSSCG00000032956	488.981	-3.12632	0.311948	-10.0219	1.22077e-23	7.09479e-22
ENSSSCG00000008919	373.439	-7.45484	0.744186	-10.0174	1.27773e-23	7.39953e-22
ENSSSCG00000030113	1696.88	4.99451	0.499025	10.0085	1.39792e-23	8.06696e-22
ENSSSCG00000003917	244.716	4.73698	0.474008	9.99347	1.62776e-23	9.32737e-22
ENSSSCG00000002315	234.796	-6.44293	0.644792	-9.99226	1.64784e-23	9.40941e-22
ENSSSCG00000003266	507.565	3.9741	0.398464	9.97355	1.98985e-23	1.13228e-21
ENSSSCG00000024336	1382.09	6.9961	0.701703	9.97017	2.05883e-23	1.16746e-21
ENSSSCG00000016733	348.14	-7.13844	0.716454	-9.96356	2.2004e-23	1.24341e-21
ENSSSCG00000023603	440.481	3.39005	0.340317	9.96147	2.24723e-23	1.2655e-21
ENSSSCG00000038188	1425.49	8.10004	0.814559	9.94408	2.6764e-23	1.502e-21
ENSSSCG00000004962	439.599	-4.99105	0.502033	-9.94169	2.74134e-23	1.53318e-21
ENSSSCG00000032852	303.955	-5.88947	0.592881	-9.93364	2.972e-23	1.65651e-21
ENSSSCG00000033592	402.986	4.33596	0.437205	9.91745	3.4956e-23	1.94172e-21
ENSSSCG00000011020	544.323	3.98091	0.402839	9.88214	4.97606e-23	2.75471e-21
ENSSSCG00000036208	490.285	3.43089	0.347319	9.87822	5.17423e-23	2.85474e-21
ENSSSCG00000034792	218.14	4.51629	0.457221	9.8777	5.20154e-23	2.86015e-21
ENSSSCG00000005063	2115.57	14.6232	1.48183	9.86833	5.71086e-23	3.12966e-21
ENSSSCG00000008838	184.492	6.46052	0.655031	9.86292	6.02691e-23	3.29182e-21
ENSSSCG00000013266	652.081	7.40854	0.751691	9.85583	6.46786e-23	3.52088e-21
ENSSSCG00000017495	257.495	4.29594	0.436383	9.84444	7.24415e-23	3.93037e-21
ENSSSCG00000004791	756.464	4.11327	0.417948	9.84157	7.45418e-23	4.03093e-21
ENSSSCG00000010960	3449.18	15.3284	1.56033	9.82379	8.89329e-23	4.77751e-21
ENSSSCG00000026502	665.349	-4.13273	0.420942	-9.81782	9.43637e-23	5.05263e-21
ENSSSCG00000017728	266.969	4.59318	0.468138	9.81159	1.00372e-22	5.35681e-21
ENSSSCG00000035227	1426.76	7.51701	0.766451	9.80755	1.04472e-22	5.53938e-21
ENSSSCG00000040037	1270.19	-3.05102	0.311082	-9.80779	1.0423e-22	5.53938e-21
ENSSSCG00000015445	2136.53	-4.88792	0.499146	-9.79257	1.21177e-22	6.40433e-21
ENSSSCG00000027230	350.305	3.49293	0.357794	9.76242	1.63221e-22	8.59859e-21
ENSSSCG00000013018	939.942	5.0879	0.521696	9.75261	1.79783e-22	9.44062e-21
ENSSSCG00000022569	1303.65	-7.86323	0.807025	-9.74348	1.96695e-22	1.02627e-20
ENSSSCG00000017934	1394.49	6.60987	0.679195	9.73193	2.20381e-22	1.14619e-20
ENSSSCG00000015368	588.354	-6.35523	0.654465	-9.71057	2.71809e-22	1.40029e-20
ENSSSCG00000036314	1378.28	5.63217	0.5802	9.70729	2.80708e-22	1.44159e-20
ENSSSCG00000002306	713.141	-6.13266	0.634609	-9.66368	4.30114e-22	2.20194e-20
ENSSSCG00000009966	587.238	-4.25699	0.440767	-9.65814	4.5401e-22	2.31701e-20
ENSSSCG00000031329	994.299	-7.29997	0.756005	-9.65598	4.63684e-22	2.35901e-20
ENSSSCG00000011806	2661.47	-4.1686	0.432044	-9.64855	4.98546e-22	2.52849e-20
ENSSSCG00000035893	429.25	4.08865	0.424503	9.63161	5.88002e-22	2.97296e-20
ENSSSCG00000003374	312.861	7.48892	0.779253	9.61038	7.22819e-22	3.64332e-20
ENSSSCG00000017993	689.431	5.16141	0.538812	9.57924	9.7762e-22	4.90046e-20
ENSSSCG00000040057	3018.1	13.6965	1.42982	9.57918	9.78232e-22	4.90046e-20
ENSSSCG00000036516	233.865	-5.185	0.541398	-9.57706	9.98463e-22	4.98651e-20
ENSSSCG00000009018	274.656	3.88413	0.405853	9.57029	1.0661e-21	5.30808e-20
ENSSSCG00000013400	557.241	4.28236	0.448615	9.54573	1.35152e-21	6.7087e-20
ENSSSCG00000017036	989.892	3.32304	0.348384	9.53846	1.44964e-21	7.17395e-20
ENSSSCG00000000238	238.413	7.73327	0.811145	9.53378	1.51664e-21	7.48287e-20
ENSSSCG00000011756	367.949	-5.14751	0.539963	-9.53307	1.52693e-21	7.51094e-20
ENSSSCG00000003567	251.353	8.13932	0.85537	9.51556	1.80729e-21	8.8633e-20
ENSSSCG00000001849	248.566	8.12305	0.854532	9.50584	1.98441e-21	9.67385e-20
ENSSSCG00000033518	2184.15	4.92631	0.518233	9.50598	1.98176e-21	9.67385e-20
ENSSSCG00000008844	649.068	3.46048	0.364757	9.4871	2.37553e-21	1.15118e-19
ENSSSCG00000036503	883.409	-3.09752	0.326886	-9.47585	2.64592e-21	1.27842e-19
ENSSSCG00000036632	566.441	10.2995	1.08814	9.46517	2.9307e-21	1.41184e-19
ENSSSCG00000039215	590.467	-4.18176	0.442588	-9.44842	3.43981e-21	1.65222e-19
ENSSSCG00000003876	201.032	-6.53901	0.692577	-9.44156	3.67279e-21	1.75896e-19
ENSSSCG00000006666	225.58	-7.38212	0.782435	-9.43481	3.91709e-21	1.87047e-19
ENSSSCG00000000241	347.759	9.02049	0.956122	9.43445	3.93034e-21	1.87132e-19
ENSSSCG00000002361	1532.31	14.1578	1.50083	9.43334	3.9722e-21	1.88576e-19
ENSSSCG00000003463	242.293	7.44781	0.790536	9.42122	4.45888e-21	2.0985e-19
ENSSSCG00000000915	158.045	5.06528	0.537829	9.418	4.5976e-21	2.15757e-19
ENSSSCG00000030358	310.998	-3.84735	0.408712	-9.41335	4.80578e-21	2.23599e-19
ENSSSCG00000036932	281.374	8.7093	0.926758	9.3976	5.58216e-21	2.58984e-19
ENSSSCG00000035324	251.404	-6.67838	0.710878	-9.39456	5.74593e-21	2.65826e-19
ENSSSCG00000004332	539.98	-3.39293	0.361276	-9.39152	5.91402e-21	2.7283e-19
ENSSSCG00000012576	705.076	-5.62579	0.601075	-9.35955	8.00758e-21	3.68371e-19
ENSSSCG00000017232	3378.63	3.01982	0.322765	9.35609	8.27414e-21	3.79565e-19
ENSSSCG00000003045	312.34	-5.19233	0.555908	-9.34026	9.60969e-21	4.39596e-19
ENSSSCG00000013897	288.892	-3.58883	0.384252	-9.33979	9.65221e-21	4.40308e-19
ENSSSCG00000004861	1211.29	-4.31085	0.461571	-9.3395	9.67923e-21	4.40311e-19
ENSSSCG00000001964	176.705	-6.7589	0.724044	-9.33493	1.01061e-20	4.58454e-19
ENSSSCG00000033807	4492.58	-3.64127	0.390255	-9.33049	1.05382e-20	4.76729e-19
ENSSSCG00000035924	189.651	-5.10968	0.547865	-9.32654	1.09381e-20	4.93453e-19
ENSSSCG00000000092	694.69	-3.94516	0.423069	-9.32508	1.10896e-20	4.98908e-19
ENSSSCG00000021873	15996.1	-8.5782	0.920787	-9.31617	1.20617e-20	5.39668e-19
ENSSSCG00000009748	479.715	-5.46715	0.586886	-9.31552	1.21359e-20	5.41288e-19
ENSSSCG00000017328	375.974	6.51347	0.699225	9.31527	1.21641e-20	5.41288e-19
ENSSSCG00000036772	269.627	-3.84175	0.412847	-9.30549	1.3337e-20	5.91867e-19
ENSSSCG00000040989	1903.49	4.811	0.517768	9.29182	1.51678e-20	6.71288e-19
ENSSSCG00000035444	474.914	10.0444	1.0834	9.27115	1.84154e-20	8.10624e-19
ENSSSCG00000014378	164.822	-5.52722	0.596286	-9.2694	1.872e-20	8.21817e-19
ENSSSCG00000022919	6054.87	-3.921	0.423091	-9.26752	1.90516e-20	8.34132e-19
ENSSSCG00000027770	228.783	-4.61282	0.499097	-9.24233	2.4119e-20	1.05317e-18
ENSSSCG00000005663	694.837	3.02788	0.327652	9.24115	2.43851e-20	1.06196e-18
ENSSSCG00000024204	1536.58	-7.15927	0.775083	-9.23678	2.54026e-20	1.10332e-18
ENSSSCG00000006618	630.122	-7.88739	0.855514	-9.21947	2.98578e-20	1.29339e-18
ENSSSCG00000039169	1127.85	13.7158	1.48803	9.21743	3.04309e-20	1.31473e-18
ENSSSCG00000012658	168.478	-6.08809	0.660993	-9.21053	3.2453e-20	1.39471e-18
ENSSSCG00000028995	451.424	4.86368	0.528552	9.20191	3.51639e-20	1.50725e-18
ENSSSCG00000004252	244.789	8.07043	0.878	9.19183	3.86227e-20	1.65117e-18
ENSSSCG00000040836	1833.96	-5.04615	0.549285	-9.18676	4.0485e-20	1.72627e-18
ENSSSCG00000011440	192.53	3.76702	0.410097	9.18567	4.08973e-20	1.73931e-18
ENSSSCG00000024136	295.913	-8.10357	0.882348	-9.18409	4.15021e-20	1.75588e-18
ENSSSCG00000015462	1261.5	3.74699	0.408042	9.18285	4.19845e-20	1.7717e-18
ENSSSCG00000016338	317.819	-3.08781	0.336424	-9.17833	4.37837e-20	1.84286e-18
ENSSSCG00000014039	236.351	3.73529	0.407619	9.16368	5.01592e-20	2.10579e-18
ENSSSCG00000037821	253.798	7.15044	0.782985	9.13229	6.70642e-20	2.80827e-18
ENSSSCG00000033222	395.309	-4.39013	0.48116	-9.12406	7.23634e-20	3.02242e-18
ENSSSCG00000017306	590.064	3.76999	0.413341	9.12077	7.45947e-20	3.10767e-18
ENSSSCG00000028274	427.773	-4.18326	0.459181	-9.11026	8.21855e-20	3.41519e-18
ENSSSCG00000003909	931.072	-3.98139	0.437311	-9.10426	8.68576e-20	3.60018e-18
ENSSSCG00000022496	693.582	-3.36182	0.369483	-9.0987	9.14221e-20	3.77024e-18
[truncated: 1,572 more rows]

## Sheet: primary vs FLB2i_normalized cou
pESCLC-Primary vs pESCLC-FLB2i_deseq2_normalized_countsFLB2i_normalized counts
[truncated: 18,086 more rows]
